# Supplementary material for: SREBP2 regulates the endothelial response to cytokines via direct transcriptional activation of KLF6
Source: J Lipid Res. 2023 Jul 10;64(8):100411. doi: 10.1016/j.jlr.2023.100411 (PMC10407908; doi:10.1016/j.jlr.2023.100411)
Supplement: Supplemental Data S2 — RNA sequencing and ChIP sequencing output data. Normalized counts for siSREBF2 and siKLF6. SREBP2 ChIP-seq information. [file mmc1.xlsx]

## Sheet: RNAseq siSREBF2
	siCTRL						siSREBF2
	0hr			16hr			0hr			16hr
Gene Symbol	1A_335_242_S112	1B_323_254_S113	1C_311_266_S114	2A_299_278_S115	2B_382_195_S116	2C_370_207_S117	5A_381_196_S124	5B_369_208_S125	5C_357_220_S126	6A_345_232_S127	6B_333_244_S128	6C_321_256_S129
7SK	0.493672	0.620187	0.559097	0.159795	0.157899	0.221419	0.646919	0.520554	0.51843	0.199952	0.237786	0.172611
7SK	0.493672	0.620187	0.559097	0.159795	0.157899	0.221419	0.646919	0.520554	0.51843	0.199952	0.237786	0.172611
7SK	0.493672	0.620187	0.559097	0.159795	0.157899	0.221419	0.646919	0.520554	0.51843	0.199952	0.237786	0.172611
7SK	0.493672	0.620187	0.559097	0.159795	0.157899	0.221419	0.646919	0.520554	0.51843	0.199952	0.237786	0.172611
7SK	0.493672	0.620187	0.559097	0.159795	0.157899	0.221419	0.646919	0.520554	0.51843	0.199952	0.237786	0.172611
7SK	0.493672	0.620187	0.559097	0.159795	0.157899	0.221419	0.646919	0.520554	0.51843	0.199952	0.237786	0.172611
7SK	0.493672	0.620187	0.559097	0.159795	0.157899	0.221419	0.646919	0.520554	0.51843	0.199952	0.237786	0.172611
7SK	0.493672	0.620187	0.559097	0.159795	0.157899	0.221419	0.646919	0.520554	0.51843	0.199952	0.237786	0.172611
7SK	0.493672	0.620187	0.559097	0.159795	0.157899	0.221419	0.646919	0.520554	0.51843	0.199952	0.237786	0.172611
7SK	0.493672	0.620187	0.559097	0.159795	0.157899	0.221419	0.646919	0.520554	0.51843	0.199952	0.237786	0.172611
7SK	0.493672	0.620187	0.559097	0.159795	0.157899	0.221419	0.646919	0.520554	0.51843	0.199952	0.237786	0.172611
7SK	0.493672	0.620187	0.559097	0.159795	0.157899	0.221419	0.646919	0.520554	0.51843	0.199952	0.237786	0.172611
A1BG	0.0950171	0.275694	0.350087	0.0404993	0.0706508	0.276589	0.308109	0.241739	0.259265	0.132278	0.148037	0.28239
A1BG-AS1	0.875326	0.802631	0.725804	0.543635	0.352831	0.660488	0.590107	0.34247	0.855867	0.324886	0.321776	0.356949
A2M	17.1133	16.0535	8.35869	1.00618	0.919842	0.179005	8.858	8.40429	2.54526	1.01536	2.11856	0.313763
A2M-AS1	0.63636	0.861331	0.67863	0.111886	0.115068	0.0814204	0.906096	0.852554	0.791692	0.335995	0.263081	0.251017
A4GALT	27.4501	29.5751	29.6085	43.7254	44.4606	43.1967	23.6554	23.8112	24.7666	40.4609	47.5997	45.8708
AAAS	21.0717	23.3051	23.8133	14.5323	13.6156	14.1661	24.4868	22.584	25.6899	20.7668	21.6815	20.6856
AACS	29.5193	31.2801	28.6394	30.821	32.4868	28.7226	22.3615	22.1193	21.5756	22.4998	23.0402	21.5325
AADAC	0.0570503	0.103448	0.0373665	0.143825	0.0657959	0.0814204	0.0771023	0.0558629	0.178276	0.0588459	0.0147101	0.0785139
AADAT	2.06929	1.92926	1.37896	1.19781	1.21547	0.797039	1.49394	1.24547	0.777595	0.705051	0.789044	0.56468
AAED1	12.8898	13.4009	13.7887	7.66545	7.21024	8.68513	12.3051	11.1527	13.4118	8.13642	7.23209	9.81753
AAGAB	38.2135	38.4974	38.4033	39.9877	40.3863	41.2136	35.7596	38.049	39.5394	44.2213	46.0221	43.7868
AAK1	34.5249	27.6593	29.4469	16.358	19.388	25.7071	29.0709	37.0158	34.1564	18.3904	23.7077	23.328
AAMDC	9.33994	8.26793	8.86952	6.71145	6.84889	7.41652	8.22386	8.73628	9.88076	7.18179	7.61195	8.29623
AAMP	56.3812	56.6351	57.6887	56.8357	58.387	55.6878	58.4296	54.2015	58.6523	56.7483	56.8767	59.1869
AANAT	0.0190834	0.0001	0.0187332	0.032039	0.0001	0.0001	0.0309009	0.0186876	0.0001	0.0147865	0.0585403	0.0001
AAR2	29.4621	29.8332	28.3224	34.4467	34.8843	34.7239	25.2719	26.2088	27.0342	31.0915	32.8441	31.1771
AARD	0.0001	0.137897	0.074633	0.0001	0.0329479	0.0163641	0.0001	0.0930382	0.0162978	0.0147865	0.0293201	0.0001
AARS	76.3893	71.1896	70.0984	80.2783	78.8024	80.1492	93.3272	94.7594	85.4274	127.186	122.317	110.264
AARS2	14.1238	13.642	15.8008	14.9153	12.9093	15.1907	17.4024	14.1621	16.4895	19.1511	17.415	17.3921
AARSD1	10.0947	9.02668	8.79344	9.48722	8.3683	7.27285	8.48776	9.42378	9.26484	11.1435	11.1996	9.2047
AASDH	8.08705	8.50907	9.78255	4.63125	5.09153	5.80637	9.10178	8.75488	10.2695	6.38871	7.27592	7.29259
AASDHPPT	40.0923	39.961	40.6367	29.0643	30.7774	29.1453	41.8896	38.9038	44.3815	31.5754	32.7269	32.2596
AASS	19.3822	17.9827	19.5091	13.6221	12.4659	11.8891	28.7681	23.8295	21.8185	12.983	13.4122	12.1229
AATF	24.5267	25.1481	25.1177	35.3086	35.7057	33.7318	28.7374	27.4355	26.4187	34.5867	33.8516	35.5529
AATK	1.51877	1.17137	1.73299	0.495154	0.361427	0.569343	1.75575	1.46852	1.91144	1.07221	0.657553	0.862653
AB019441.29	19.3931	23.6747	22.004	15.617	18.7062	14.9538	19.2358	20.0996	19.1178	16.3047	18.0441	18.1914
AB019441.29	19.3931	23.6747	22.004	15.617	18.7062	14.9538	19.2358	20.0996	19.1178	16.3047	18.0441	18.1914
ABAT	7.08093	7.94063	10.1179	5.30197	7.57153	7.36773	7.19214	8.34592	9.29075	6.1978	7.24671	6.82211
ABC7-42389800N19.1	3.59241	4.03212	6.55243	4.02859	2.8084	5.3567	4.19188	3.06712	5.96353	3.33612	2.45609	5.3953
ABC7-42389800N19.1	3.59241	4.03212	6.55243	4.02859	2.8084	5.3567	4.19188	3.06712	5.96353	3.33612	2.45609	5.3953
ABC7-42389800N19.1	3.59241	4.03212	6.55243	4.02859	2.8084	5.3567	4.19188	3.06712	5.96353	3.33612	2.45609	5.3953
ABC7-43041300I9.1	0.183729	0.233851	0.452635	0.000100006	0.000113839	0.00476936	0.000100275	0.335939	0.196932	0.062263	0.266887	0.127074
ABC7-43041300I9.1	0.183729	0.233851	0.452635	0.000100006	0.000113839	0.00476936	0.000100275	0.335939	0.196932	0.062263	0.266887	0.127074
ABCA1	72.3457	57.9611	60.4835	3.57726	3.84331	5.70879	51.0372	44.1829	41.4179	2.24713	1.75331	3.16802
ABCA10	0.379768	0.465165	0.167799	0.271581	0.115068	0.227797	0.431313	0.39044	0.421243	0.337889	0.306912	0.188293
ABCA11P	2.49031	2.83546	3.85547	1.87907	2.67893	2.31102	2.47133	2.57607	2.2691	2.45328	2.44797	2.64755
ABCA11P	2.49031	2.83546	3.85547	1.87907	2.67893	2.31102	2.47133	2.57607	2.2691	2.45328	2.44797	2.64755
ABCA12	0.0190834	0.0001	0.205066	0.032039	0.016524	0.0488922	0.0309009	0.0001	0.0324956	0.0001	0.0293201	0.0471483
ABCA13	0.797404	0.465165	0.391398	0.766635	0.772027	0.504286	0.261908	0.223152	0.0648912	0.323203	0.379962	0.251024
ABCA17P	0.0001	0.0517739	0.0187332	0.032039	0.0657959	0.0488922	0.0463014	0.0001	0.0162978	0.0735324	0.0001	0.0471483
ABCA2	38.3465	33.8121	40.3783	16.7042	12.8272	15.9877	31.2938	27.6584	32.7196	12.2046	11.805	14.7419
ABCA3	74.7766	77.2028	73.8809	86.5401	94.8975	121.917	57.6604	65.1511	64.2235	100.988	106.16	120.15
ABCA4	8.90334	10.5588	7.86332	5.74911	5.2065	3.26918	4.31223	4.29385	5.10241	2.05621	1.3004	1.16063
ABCA5	19.4392	18.8783	15.1303	13.2388	12.1374	14.9468	16.879	15.6509	12.4724	16.0084	16.9186	17.0316
ABCA6	104.201	86.8992	107.327	52.2043	66.517	94.0712	114.302	105.522	120.495	91.5417	94.9071	119.064
ABCA7	4.91681	7.02774	7.5093	0.590971	0.427123	0.894624	5.51346	4.12656	5.03762	1.23376	1.03742	1.58406
ABCA8	11.561	14.5377	42.5398	1.26169	2.3323	5.95275	22.0382	40.1495	72.2101	3.75984	8.41548	13.9578
ABCA9	10.1752	13.6248	28.0806	2.42746	4.71378	12.068	11.8276	15.1677	32.8654	4.64103	7.27593	18.0667
ABCB1	0.930287	0.671861	1.24853	0.159795	0.24646	0.0976845	2.04836	1.18971	1.76566	0.24977	0.190031	0.266707
ABCB10	20.4832	23.0284	20.7861	22.7726	23.1239	22.2162	20.944	19.9068	21.8833	18.6225	20.0592	19.5079
ABCB10P1	0.171949	0.122923	0.266429	0.318082	0.380182	0.206199	0.24472	0.099895	0.114161	0.306455	0.294277	0.106446
ABCB10P3	0.473501	0.543191	0.205096	0.383053	0.200114	0.326641	0.323697	0.305381	0.466078	0.360236	0.505867	0.439239
ABCB10P4	0.13317	0.196501	0.152405	0.113609	0.110899	0.281333	0.0794168	0.171894	0.0841703	0.112145	0.208777	0.0834815
ABCB10P4	0.13317	0.196501	0.152405	0.113609	0.110899	0.281333	0.0794168	0.171894	0.0841703	0.112145	0.208777	0.0834815
ABCB11	0.303835	0.189571	0.298232	0.239642	0.295731	0.43923	0.616119	0.669255	0.453639	0.426008	0.686773	0.56468
ABCB11	0.303835	0.189571	0.298232	0.239642	0.295731	0.43923	0.616119	0.669255	0.453639	0.426008	0.686773	0.56468
ABCB4	0.0001	0.0173246	0.0559997	0.032039	0.0329479	0.0814204	0.0155005	0.0558629	0.0648912	0.0147865	0.0147101	0.0314656
ABCB6	8.30747	10.0535	10.2169	3.65194	3.38329	4.25262	12.1861	11.3513	14.7896	7.40837	8.48723	8.25923
ABCB7	11.9787	12.4363	13.472	7.72932	8.80335	8.06708	14.7075	14.2568	14.5781	11.529	12.1411	11.5897
ABCB8	17.256	17.931	18.8383	13.3985	14.6667	14.637	17.7661	16.2038	18.7657	19.2247	19.0224	19.5528
ABCB9	14.0525	12.9386	12.7713	5.33437	4.47574	4.67973	10.2628	10.1406	9.41478	5.37631	5.97443	6.12605
ABCC1	135.239	123.704	125.012	120.982	141.014	149.078	111.221	121.394	118.908	107.066	134.75	132.176
ABCC10	19.2873	23.4256	21.242	16.9757	16.6868	19.9887	18.4652	19.5171	20.0852	22.6171	23.4639	23.8223
ABCC11	0.0001	0.0178312	0.037848	0.0001	0.0001	0.083379	0.0317453	0.09592	0.066397	0.0309796	0.0448371	0.0321209
ABCC2	1.15809	1.10248	0.913129	0.9423	0.837722	1.07353	1.00113	1.00383	1.23113	0.734424	0.686773	0.768556
ABCC3	0.246884	0.0689985	0.223699	0.175764	0.0657959	0.0814204	0.446713	0.687843	0.469836	0.220397	0.350742	0.360804
ABCC4	34.0188	33.5707	27.6518	37.6399	34.4576	32.2847	31.879	36.6545	26.7588	26.5386	25.2607	24.826
ABCC5	27.9246	35.2071	35.1611	18.2053	18.0665	17.2726	26.0884	22.6213	25.8355	14.3488	14.0111	15.2908
ABCC6	0.982938	0.876743	0.659431	0.590971	0.640635	0.528708	1.0126	0.896729	0.761397	0.367262	0.365352	0.423535
ABCC6P1	0.0198619	0.203451	0.0428623	0.0001	0.0001	0.0001	0.0810365	0.173897	0.185566	0.0735324	0.0147101	0.0001
ABCC6P2	0.117522	0.143055	0.0806033	0.032039	0.0001	0.0244705	0.0001	0.026344	0.0576008	0.0147865	0.0147101	0.0001
ABCD1	15.3197	18.1893	16.8073	11.9293	11.2505	11.4988	13.3369	14.294	16.4409	12.0871	10.0664	13.4402
ABCD1	15.3197	18.1893	16.8073	11.9293	11.2505	11.4988	13.3369	14.294	16.4409	12.0871	10.0664	13.4402
ABCD3	46.6424	47.9709	56.5891	27.3239	29.7274	30.5278	41.7813	38.3651	49.0139	24.7762	27.2477	26.9431
ABCD4	25.7311	35.2512	35.7316	22.0562	17.7092	21.3245	32.2157	33.9927	36.1812	25.6602	26.7219	26.6547
ABCE1	94.4289	88.3326	86.4672	144.654	152.022	141.423	106.97	106.696	97.2226	149.671	158.189	144.56
ABCF1	59.9688	63.3004	56.8511	100.495	97.4906	105.049	64.9903	64.5	63.4143	110.587	110.161	120.708
ABCF1	59.9688	63.3004	56.8511	100.495	97.4906	105.049	64.9903	64.5	63.4143	110.587	110.161	120.708
ABCF1	59.9688	63.3004	56.8511	100.495	97.4906	105.049	64.9903	64.5	63.4143	110.587	110.161	120.708
ABCF1	59.9688	63.3004	56.8511	100.495	97.4906	105.049	64.9903	64.5	63.4143	110.587	110.161	120.708
ABCF1	59.9688	63.3004	56.8511	100.495	97.4906	105.049	64.9903	64.5	63.4143	110.587	110.161	120.708
ABCF1	59.9688	63.3004	56.8511	100.495	97.4906	105.049	64.9903	64.5	63.4143	110.587	110.161	120.708
ABCF1	59.9688	63.3004	56.8511	100.495	97.4906	105.049	64.9903	64.5	63.4143	110.587	110.161	120.708
ABCF2	66.4046	62.6629	63.6517	91.9977	89.6561	85.0281	67.6528	62.3984	69.6498	84.7098	80.9238	80.765
ABCF2P1	0.455938	0.603566	0.484824	0.367398	0.689907	0.650663	0.339048	0.409247	0.470029	0.647121	0.745451	0.816446
ABCF3	31	34.0533	33.2232	26.749	25.8843	26.2177	32.7416	33.588	34.1613	31.1795	34.6258	32.8712
ABCG1	19.8567	22.461	23.2544	109.183	144.513	149.86	6.31429	6.0225	10.4153	91.9954	97.4467	104.963
ABCG2	63.3115	80.1475	71.4006	2.79476	3.36701	3.96853	40.3186	33.7922	41.5802	2.394	1.95785	3.08961
ABCG4	1.15809	1.98093	1.91932	0.463215	0.509243	0.374174	1.07813	0.966657	1.34452	0.205711	0.102371	0.109879
ABHD1	0.0190834	0.0345493	0.0373665	0.0001	0.0001	0.0001	0.0309009	0.0001	0.0324956	0.0441594	0.0147101	0.0314656
ABHD10	18.8507	19.1367	19.9935	10.6517	10.6264	10.3115	24.8719	23.5692	23.9728	14.2313	14.3034	12.5149
ABHD11	2.33506	2.35987	2.98142	2.52328	1.75746	2.45598	2.47957	3.0113	3.54742	2.54086	2.10395	2.72891
ABHD11	2.33506	2.35987	2.98142	2.52328	1.75746	2.45598	2.47957	3.0113	3.54742	2.54086	2.10395	2.72891
ABHD12	21.7551	20.6179	23.981	14.4525	14.1411	17.3213	19.4047	19.164	24.07	15.8468	15.8812	17.8157
ABHD12B	0.0760337	0.0862232	0.0187332	0.0480085	0.016524	0.0163641	0.0001	0.0186876	0.0486934	0.0147865	0.0147101	0.0157828
ABHD13	22.6094	24.0801	22.919	24.114	25.293	23.1276	27.3513	25.4838	24.7342	23.3957	26.8534	21.7207
ABHD14A	3.13021	3.04811	3.74533	1.05344	0.854007	1.17913	3.36	2.76854	3.87592	1.03864	1.17707	1.20066
ABHD14A-ACY1	0.0123666	0.0391373	0.000338163	0.0333727	0.00077484	0.0768137	0.0549516	0.1947	0.0125976	0.0144963	0.0731372	0.113102
ABHD14B	11.4851	11.3511	12.2607	4.50349	4.50026	5.39948	16.7405	17.08	16.7895	8.2245	9.14601	9.2686
ABHD15	7.61245	7.9062	8.18009	5.50957	5.02583	4.70042	6.42209	7.11917	8.94129	4.20043	4.3539	5.70863
ABHD16A	23.3495	26.1122	26.5511	19.179	20.4471	25.4367	21.1437	22.4723	24.0044	30.5771	33.0914	32.8544
ABHD16A	23.3495	26.1122	26.5511	19.179	20.4471	25.4367	21.1437	22.4723	24.0044	30.5771	33.0914	32.8544
ABHD16A	23.3495	26.1122	26.5511	19.179	20.4471	25.4367	21.1437	22.4723	24.0044	30.5771	33.0914	32.8544
ABHD16A	23.3495	26.1122	26.5511	19.179	20.4471	25.4367	21.1437	22.4723	24.0044	30.5771	33.0914	32.8544
ABHD16A	23.3495	26.1122	26.5511	19.179	20.4471	25.4367	21.1437	22.4723	24.0044	30.5771	33.0914	32.8544
ABHD16A	23.3495	26.1122	26.5511	19.179	20.4471	25.4367	21.1437	22.4723	24.0044	30.5771	33.0914	32.8544
ABHD16A	23.3495	26.1122	26.5511	19.179	20.4471	25.4367	21.1437	22.4723	24.0044	30.5771	33.0914	32.8544
ABHD16B	0.987238	1.08525	1.22989	1.45332	1.00196	1.21991	1.26294	0.985245	1.13395	1.49812	1.38806	1.66247
ABHD17A	69.6712	86.3631	71.7372	77.9009	63.1073	60.8175	54.5143	57.2767	56.7517	53.2845	50.7682	50.4859
ABHD17AP1	2.28124	2.08932	2.05196	1.56876	1.32764	1.59345	1.74336	1.87373	1.94794	1.54623	1.6978	1.49208
ABHD17AP1	2.28124	2.08932	2.05196	1.56876	1.32764	1.59345	1.74336	1.87373	1.94794	1.54623	1.6978	1.49208
ABHD17AP2	2.40384	2.20161	2.16224	1.65307	1.39899	1.67909	1.83705	1.97443	2.05262	1.62932	1.78904	1.57227
ABHD17AP3	0.469833	0.792867	0.33223	0.285789	0.206406	0.265251	0.28566	0.306505	0.466534	0.20726	0.442179	0.276897
ABHD17AP5	0.214882	0.217474	0.185615	0.242348	0.0824704	0.131829	0.155055	0.0923267	0.0869036	0.139834	0.177808	0.262194
ABHD17AP6	0.0200896	0.0570575	0.0577736	0.0330742	0.0001	0.0001	0.064	0.0001	0.0354504	0.0595135	0.0151671	0.0166021
ABHD17B	22.1727	24.4763	25.3599	16.5764	16.6376	15.5811	23.3935	23.179	24.6045	17.5211	17.7805	16.2944
ABHD17C	12.5861	13.6937	12.0371	11.067	13.6812	18.1184	13.1675	14.1453	13.3956	31.2821	44.9402	50.9539
ABHD2	62.6808	60.1801	68.8422	56.1782	61.3215	74.695	87.1086	98.0889	94.2858	114.024	143.462	135.685
ABHD3	2.84761	3.87564	4.39755	5.23809	6.68465	6.81474	3.2342	2.76966	5.07002	5.03756	6.16554	7.81012
ABHD4	41.0234	41.7697	42.3535	11.4342	11.2998	11.7753	46.8175	42.8819	45.9532	16.3168	16.7286	15.4476
ABHD5	10.2322	10.3004	11.8695	12.057	13.7306	12.0518	10.8882	11.1713	12.2132	8.92947	11.9365	12.6247
ABHD6	9.43485	9.37029	10.621	4.69513	4.53312	3.72457	10.2107	10.0374	8.73072	4.21511	3.9156	3.77965
ABHD8	8.50982	9.31628	9.51271	3.56129	3.02127	4.243	7.25119	7.18855	9.11803	5.51654	5.47298	5.76611
ABI1	52.8496	53.6208	56.9809	57.36	60.2046	62.2856	59.1184	57.8965	60.5898	60.2952	62.308	61.5906
ABI2	76.8659	76.8266	82.566	44.3967	48.7959	49.0605	79.811	87.0856	88.2936	42.9113	49.1734	43.9347
ABI3	13.6651	13.8316	14.0289	13.0312	10.6914	8.73389	16.417	16.413	16.943	14.7729	12.7978	11.3222
ABI3BP	37.3214	47.7295	52.5646	30.6935	45.774	57.4935	67.1006	131.264	85.9623	50.6093	96.8073	99.6948
ABL1	138.028	132.009	143.513	135.738	138.769	150.83	144.56	142.06	145.248	129.417	141.44	135.04
ABL2	331.289	245.932	283.113	330.157	386.706	443.584	350.45	357.52	337.113	257.945	286.051	274.47
ABLIM1	726.675	736.871	903.926	173.316	247.966	331.368	888.888	928.452	993.062	296.409	376.629	329.418
ABLIM2	0.170951	0.189571	0.316865	0.0160695	0.0657959	0.0976845	0.492915	0.557729	0.745199	0.24977	0.116981	0.392169
ABLIM3	46.2817	48.1258	38.4032	40.9138	40.9945	34.0245	44.4153	44.4431	36.6394	33.0005	35.897	36.3685
ABR	84.2844	88.4118	93.9863	136.519	140.835	167.616	86.3271	90.8669	97.6907	146.201	157.973	175.919
ABRACL	50.0594	44.0263	44.5522	50.9428	49.2884	43.5716	33.4653	28.0303	35.2951	37.9206	34.3338	33.4515
ABT1	18.3381	17.7931	20.2731	23.7946	21.7126	22.9812	20.8677	19.2383	22.6122	22.5438	21.6376	22.7244
ABT1	18.3381	17.7931	20.2731	23.7946	21.7126	22.9812	20.8677	19.2383	22.6122	22.5438	21.6376	22.7244
ABTB1	4.84087	10.7138	10.5838	2.58716	2.61151	2.21201	5.72908	7.19352	9.16807	2.1737	2.08934	2.69754
ABTB2	0.588586	0.602962	0.521831	10.5081	12.121	22.022	0.446713	0.464791	0.243067	18.3582	18.5255	37.0118
AC000032.2	0.0001	0.0206215	0.0420774	0.0001	0.0001	0.0001	0.0001	0.0214588	0.037902	0.0001	0.0001	0.0001
AC000036.4	0.0001	0.0345493	0.0001	0.0001	0.0001	0.0001	0.0617019	0.0001	0.0001	0.0147865	0.0147101	0.0157828
AC000067.1	0.0001	0.0001	0.0559997	0.0001	0.0001	0.0001	0.0001	0.0372753	0.14588	0.0147865	0.0001	0.0001
AC000068.5	0.11485	0.155253	0.187907	0.144091	0.083083	0.0824093	0.154105	0.0931208	0.178739	0.0441594	0.029337	0.0944132
AC000078.5	0.379768	0.947455	0.68953	0.415307	0.722755	0.35791	0.415913	0.334678	0.324056	0.0735324	0.0585403	0.0785139
AC000089.3	11.446	12.5321	13.3808	9.41151	10.6287	9.54218	9.60608	11.2747	9.93008	8.39115	8.83779	8.67091
AC000110.1	0.0384495	0.0529649	0.0562813	0.080539	0.0990725	0.132132	0.138915	0.0936249	0.0326503	0.0888066	0.103	0.11068
AC000120.7	0.163577	0.0001	0.0523035	0.0466392	0.0236209	0.0521445	0.0713937	0.0256699	0.0217366	0.0233503	0.0230833	0.0633229
AC000123.4	0.0760337	0.0173246	0.0559997	0.175764	0.0493719	0.0326282	0.0155005	0.167389	0.0486934	0.146965	0.116981	0.109879
AC002056.3	1.63055	2.02459	1.64323	3.35767	4.10837	3.93139	1.76368	1.78512	1.6215	4.69056	3.41427	3.75223
AC002059.10	0.0380668	0.120672	0.074633	0.0160695	0.016524	0.0001	0.0001	0.0558629	0.0486934	0.0441594	0.0293201	0.0157828
AC002066.1	0.0775871	0.0345493	0.0559997	0.0973897	0.0329479	0.0326282	0.0862877	0.0372753	0.0648912	0.184391	0.0731511	0.000100001
AC002069.5	0.132984	0.137897	0.0559997	0.0480085	0.0493719	0.0163641	0.138704	0.111626	0.129682	0.0735324	0.160811	0.203976
AC002075.4	0.267657	0.318192	0.195316	0.0487303	0.179024	0.0831303	0.246754	0.312011	0.115067	0.272119	0.1997	0.29192
AC002076.10	0.0190834	0.0173246	0.0187332	0.0160695	0.016524	0.0488922	0.0309009	0.0001	0.0324956	0.0001	0.0147101	0.0157828
AC002116.7	0.0380668	0.0173246	0.074633	0.0160695	0.0001	0.0163641	0.0309009	0.0001	0.0324956	0.0441594	0.0001	0.0001
AC002116.8	0.21192	0.444701	0.387186	0.141069	0.339925	0.532943	0.0437015	0.434863	0.522045	0.385573	0.142382	0.21017
AC002310.10	0.0001	0.0526871	0.0577216	0.0162702	0.0663175	0.0654008	0.0469627	0.130213	0.0498374	0.154445	0.074173	0.11271
AC002310.12	0.548691	0.301892	0.234359	0.356647	0.248677	0.287335	0.407086	0.488992	0.662058	0.315324	0.489325	0.317199
AC002310.7	0.193928	0.0326759	0.234067	0.0001	0.0743999	0.0517993	0.102494	0.220222	0.188384	0.107682	0.120058	0.0513901
AC002365.1	0.0001	0.0001	0.0001	0.0001	0.0329479	0.0001	0.0001	0.0186876	0.0001	0.0147865	0.0293201	0.0001
AC002398.11	0.523261	0.885205	0.612537	1.01662	0.654622	0.913576	0.587202	0.562275	0.555028	0.700614	0.765342	0.811379
AC002398.13	0.263012	0.168281	0.106972	0.164079	0.118483	0.0803821	0.104826	0.0759914	0.290548	0.273909	0.107142	0.203344
AC002398.9	0.118793	0.123523	0.376657	0.578567	0.281572	0.00717681	0.199622	0.235057	0.449753	0.146727	0.0787032	0.763121
AC002451.3	0.0190834	0.0173246	0.0001	0.0001	0.0001	0.0001	0.0309009	0.0930382	0.0324956	0.0001	0.0001	0.0001
AC002454.1	0.0380668	0.0345493	0.0001	0.0160695	0.0822198	0.0163641	0.0925028	0.0558629	0.0001	0.0001	0.0147101	0.0314656
AC002456.2	0.0190834	0.0001	0.0559997	0.0160695	0.016524	0.0001	0.0001	0.0001	0.0648912	0.0001	0.0001	0.0001
AC002467.7	0.740453	0.60078	0.764063	1.7523	1.93592	1.47842	0.400512	0.70643	0.648012	0.537242	0.945731	0.878336
AC002480.2	0.0190834	0.0001	0.0001	0.0001	0.0329479	0.0001	0.0001	0.0186876	0.0486934	0.029473	0.0293201	0.0001
AC002480.3	2.20334	2.6025	2.12109	2.71333	2.96118	1.38217	1.69411	1.48766	1.9668	0.587958	0.772493	0.73312
AC002480.4	0.208918	0.206796	0.223699	0.111886	0.0822198	0.0814204	0.200306	0.185976	0.081089	0.0735324	0.0585403	0.0785139
AC002480.5	0.321652	0.773732	0.394601	0.927919	0.898655	0.244434	0.446751	0.259782	0.349691	0.308117	0.148142	0.129633
AC002519.6	0.284851	0.22402	0.130533	0.30352	0.394275	0.380666	0.246507	0.278915	0.287079	0.558186	0.591614	0.496369
AC002519.8	0.0190834	0.0001	0.0001	0.0480085	0.016524	0.0163641	0.0001	0.0372753	0.0162978	0.0001	0.0293201	0.0001
AC002543.2	0.0280319	0.0001	0.0187332	0.0160695	0.0001	0.0478263	0.0001	0.0186876	0.0001	0.0001	0.0001	0.0001
AC002550.5	0.333581	0.332794	0.379922	0.259246	0.534986	0.053378	0.15756	0.12118	0.21708	0.516707	0.305639	0.609178
AC002985.3	0.0246944	0.0222323	0.0749544	0.0204371	0.0001	0.0001	0.0191831	0.0001	0.0001	0.0200421	0.0001	0.0446363
AC003002.6	0.0001	0.123176	0.0444953	0.0001	0.058562	0.000100074	0.0894079	0.0001	0.0343762	0.0001	0.0603313	0.0393141
AC003005.2	0.0001	0.0173246	0.0373665	0.0480085	0.0001	0.0001	0.0001	0.0372753	0.0001	0.0147865	0.0001	0.0157828
AC003006.7	0.0001	0.0001	0.0001	0.0001	0.0182024	0.0001	0.0191477	0.0001	0.0001	0.0001	0.017488	0.0001
AC003051.1	0.0190834	0.0689985	0.0373665	0.0799474	0.0001	0.0163641	0.0463014	0.0186876	0.0486934	0.0735324	0.0147101	0.0628311
AC003075.4	0.148266	0.0532877	0.101384	0.115076	0.0702396	0.0500669	0.0494993	0.0851689	0.0525396	0.0632699	0.0309007	0.0696944
AC003092.1	0.0001	0.0001	0.0001	0.383368	0.492819	0.601871	0.0001	0.0001	0.0001	0.132278	0.131591	0.125562
AC003102.3	0.322818	0.172346	0.0932662	0.143825	0.0493719	0.0326282	0.123304	0.0001	0.0486934	0.0588459	0.0585403	0.0314656
AC003104.1	0.0190834	0.0173246	0.0001	0.0001	0.0001	0.0001	0.0309009	0.0372753	0.0001	0.0147865	0.0293201	0.0157828
AC003665.1	0.246884	0.258469	0.503198	0.431276	0.295731	0.374174	0.64692	0.483379	0.437441	0.734424	0.803654	0.266707
AC003682.17	0.0380668	0.0001	0.0187332	0.0001	0.0001	0.0001	0.0001	0.0001	0.0324956	0.0147865	0.0293201	0.0001
AC004014.4	0.114001	0.0345493	0.0001	0.111886	0.0001	0.0163641	0.0001	0.0186876	0.0486934	0.0441594	0.0293201	0.203976
AC004017.1	0.0380668	0.0689985	0.111899	0.032039	0.0329479	0.0488922	0.0463014	0.0558629	0.0162978	0.0001	0.0439302	0.0314656
AC004041.2	0.0391284	0.0174371	0.0001	0.0323082	0.0001	0.0163641	0.0310534	0.0186876	0.0667552	0.10471	0.0001	0.111096
AC004057.1	153.749	194.459	136.768	159.641	178.307	136.727	140.38	173.111	135.773	140.195	161.861	125.054
AC004067.5	0.341802	0.22402	0.223699	0.239642	0.16434	0.162741	0.0925028	0.167389	0.194474	0.176338	0.0877604	0.188293
AC004069.2	0.0217409	0.0377193	0.0001	0.0169725	0.0516864	0.0001	0.0332219	0.0208663	0.0174959	0.0161928	0.129743	0.105998
AC004074.3	6.07642	6.25382	7.03225	4.93197	5.24643	4.24052	5.83226	5.74734	5.49068	4.85466	5.49439	4.83114
AC004076.9	0.0580524	0.0001	0.0659531	0.018531	0.0001	0.0001	0.0001	0.0001	0.0001	0.0001	0.016765	0.0001
AC004156.3	0.132984	0.0173246	0.0559997	0.0001	0.0001	0.0001	0.0155005	0.0001	0.0162978	0.0588459	0.0001	0.0001
AC004158.2	0.0380668	0.0689985	0.074633	0.0480085	0.016524	0.0488922	0.0771023	0.111626	0.081089	0.117592	0.0293201	0.0404875
AC004166.6	0.114122	0.327907	0.190836	0.318381	0.160676	0.147584	0.351177	0.33353	0.0662306	0.252665	0.251821	0.0628312
AC004221.2	0.0190834	0.0173246	0.0559997	0.0160695	0.0001	0.0001	0.0001	0.0001	0.0001	0.0147865	0.0001	0.0157828
AC004257.3	0.987238	0.637411	0.559097	0.638879	0.459971	0.618135	0.754723	0.260327	0.858584	0.558186	0.686773	0.941067
AC004381.6	3.87272	2.99719	5.86924	1.53317	1.05123	2.06564	3.92722	3.43881	6.25245	2.29119	1.63643	2.8842
AC004383.3	0.0001	0.0001	0.0373665	0.0001	0.0001	0.0163641	0.0155005	0.0186876	0.0001	0.0001	0.0001	0.0001
AC004447.2	6.33352	10.0136	5.78543	9.05927	7.32262	5.05666	4.06718	4.78606	4.19193	5.15276	5.21438	5.03275
AC004449.6	0.0380668	0.0173246	0.0001	0.0639779	0.0986438	0.0326282	0.0001	0.0372753	0.0001	0.029473	0.0147101	0.0001
AC004453.8	45.9456	49.8689	47.48	40.8001	42.1875	39.7307	41.5315	47.067	42.2855	36.8808	41.2907	38.6488
AC004463.6	0.189934	0.344593	0.279599	0.527093	0.509243	0.309117	0.246507	0.223152	0.194474	0.29383	0.219251	0.28239
AC004463.6	0.189934	0.344593	0.279599	0.527093	0.509243	0.309117	0.246507	0.223152	0.194474	0.29383	0.219251	0.28239
AC004466.1	0.883687	1.58907	1.30717	1.51439	0.955297	1.00603	0.838078	0.824769	0.928282	0.604015	0.483934	0.802044
AC004471.10	0.0001	0.0173246	0.0001	0.032039	0.0329479	0.0163641	0.0001	0.0186876	0.0162978	0.0339095	0.0147101	0.0001
AC004471.9	0.0001	0.0001	0.0001	0.0799474	0.016524	0.0163641	0.0001	0.0001	0.0324956	0.0735324	0.0293201	0.0157828
AC004490.1	0.0576938	0.0001	0.0751761	0.0644344	0.0827177	0.0327573	0.0932938	0.0560212	0.0327223	0.118212	0.0735979	0.126215
AC004538.3	0.443911	0.370867	0.322179	0.0160695	0.0334154	0.133758	0.344067	0.324353	0.330996	0.0468408	0.106857	0.032108
AC004540.4	3.7778	3.04886	4.71431	1.21378	1.10051	1.78915	2.67978	3.32729	4.89184	0.29383	0.336132	0.658777
AC004540.5	2.71473	2.61824	2.21746	1.26169	1.26475	0.992209	2.20237	2.65813	2.38118	0.925348	0.818264	0.627411
AC004706.1	0.0531852	0.040493	0.0559901	0.0160245	0.00435155	0.0040284	0.0211854	0.0546576	0.0346682	0.00577576	0.0745328	0.0719915
AC004771.1	0.349205	0.626324	0.530056	0.361743	0.319337	0.419151	0.351804	0.337422	0.18101	0.538165	0.388353	0.310176
AC004797.1	32.7042	32.4346	34.7351	45.5908	51.1937	44.892	36.5481	36.0063	40.5331	39.8637	39.3397	39.9651
AC004837.3	0.00080356	0.0659556	0.0180842	0.0197617	0.144158	0.0581036	0.00123969	0.251559	0.0001	0.0374811	0.00475867	0.0433871
AC004837.4	0.0001	0.0867775	0.0682075	0.432879	0.824284	0.649395	0.135473	0.0001	0.0577874	0.135329	0.358693	0.171622
AC004837.5	0.0950171	0.241245	0.149166	0.495154	0.295731	0.211533	0.0463014	0.0558629	0.0324956	0.24977	0.204641	0.141245
AC004840.9	2.06929	1.56754	2.16156	0.415307	0.640635	0.780776	2.26397	2.36073	2.203	0.99878	0.891314	0.878336
AC004870.5	0.0570503	0.120672	0.0373665	0.0480085	0.016524	0.0163641	0.138704	0.0930382	0.0486934	0.029473	0.0293201	0.0001
AC004878.3	0.0295515	0.103634	0.122873	0.0001	0.000104031	0.019336	0.0001	0.000174948	0.0242234	0.0001	0.0672204	0.0812282
AC004878.5	0.0001	0.148863	0.186421	0.000100522	0.0654153	0.0755229	0.0199914	0.000424123	0.000158555	0.000100736	0.0001	0.024057
AC004878.6	0.000105608	0.0714449	0.0001	0.0001	0.0001	0.0450764	0.0302271	0.0001	0.0001	0.0001	0.000531893	0.000100035
AC004889.1	0.0609154	0.0937046	0.0838091	0.0821654	0.0104703	0.20921	0.000317639	0.201545	0.0182831	0.0163414	0.0396033	0.0234096
AC004893.10	0.0380668	0.0001	0.074633	0.0480085	0.0822198	0.0326282	0.0155005	0.0372753	0.0001	0.0147865	0.0439302	0.0941967
AC004893.11	1.9074	1.13822	0.941796	1.0561	0.830416	1.02317	2.20746	2.07328	2.1953	0.923504	1.01778	0.841182
AC004906.3	0.0423018	0.0185643	0.0001	0.0518572	0.0001	0.0001	0.0001	0.0209039	0.0001	0.0159889	0.0164435	0.0001
AC004941.5	0.0570503	0.0173246	0.0373665	0.0160695	0.016524	0.0001	0.0001	0.0372753	0.0001	0.0588459	0.0439302	0.0628311
AC004951.5	0.0977046	0.115797	0.224661	0.0001	0.0884502	0.0976845	0.13241	0.0402245	0.104653	0.0663889	0.136552	0.064811
AC004951.6	0.816387	0.460941	0.74543	0.952901	0.488674	0.975945	0.616119	0.501966	0.291661	1.35126	0.728869	0.690142
AC004967.7	0.0570503	0.0001	0.0373665	0.032039	0.016524	0.0163641	0.0309009	0.0558629	0.0324956	0.0882189	0.0001	0.0785139
AC004980.10	0.0001	0.0536778	0.0775042	0.049583	0.0001	0.0335565	0.0635799	0.120314	0.0346269	0.0302288	0.015749	0.0160822
AC004980.7	7.14266	2.1361	4.78209	4.17877	1.85203	1.96856	8.90745	2.16841	5.29397	3.27638	1.41404	2.38313
AC004985.12	0.0383187	0.035623	0.0193014	0.0161544	0.0493719	0.0491082	0.0927421	0.0188876	0.0162978	0.0296043	0.0296265	0.0158273
AC004987.9	15.3061	12.8005	10.568	11.1943	11.5503	10.476	15.0768	14.2062	10.864	13.1559	12.6526	11.8006
AC005003.1	1.10114	1.22305	1.19263	0.575001	0.574939	0.52055	1.21674	1.28265	1.06916	0.866602	0.467622	0.56468
AC005013.1	1.99087	1.22558	4.82746	0.0189434	0.0194797	0.0001	5.06814	2.85218	4.16179	0.00876477	0.00871969	0.0139788
AC005014.5	0.246884	0.241245	0.186432	0.127856	0.115068	0.293001	0.277486	0.111626	0.275616	0.264498	0.336391	0.423862
AC005034.3	0.0380668	0.0001	0.0187332	0.111886	0.115068	0.0163641	0.0001	0.0930382	0.0162978	0.0441594	0.102371	0.0394908
AC005037.3	0.117801	0.137899	0.0569304	0.0512012	0.0167388	0.0331657	0.127976	0.250576	0.0816282	0.0300717	0.0352024	0.0785139
AC005041.17	0.0001	0.137897	0.0373665	0.0160695	0.0001	0.0001	0.0617019	0.0558629	0.0001	0.0001	0.0001	0.0001
AC005042.2	0.0001	0.0173246	0.0001	0.0639779	0.0001	0.0163641	0.0001	0.0001	0.0162978	0.0588459	0.0147101	0.0001
AC005042.4	0.329672	0.351822	0.167817	0.145774	0.116123	0.250191	0.172093	0.213532	0.081202	0.143393	0.257349	0.143835
AC005076.5	0.0380668	0.0689985	0.130533	0.0160695	0.0001	0.0001	0.0925028	0.111626	0.113485	0.0147865	0.0293201	0.0941967
AC005077.14	0.0001	0.0001	0.0187332	0.032039	0.0329479	0.0001	0.0309009	0.0001	0.0001	0.0001	0.0001	0.0001
AC005077.14	0.0001	0.0001	0.0187332	0.032039	0.0329479	0.0001	0.0309009	0.0001	0.0001	0.0001	0.0001	0.0001
AC005082.12	0.873337	1.13693	0.838596	0.479185	0.328579	0.585607	0.33891	0.817956	0.907177	0.308516	0.350742	0.470583
AC005102.1	0.0190834	0.0173246	0.0001	0.0001	0.0001	0.0001	0.0001	0.0186876	0.0001	0.0147865	0.0147101	0.0314656
AC005102.1	0.0190834	0.0173246	0.0001	0.0001	0.0001	0.0001	0.0001	0.0186876	0.0001	0.0147865	0.0147101	0.0314656
AC005104.3	0.0001	0.0001	0.0932662	0.111886	0.115068	0.0001	0.0155005	0.0186876	0.0001	0.0735324	0.0001	0.0628311
AC005154.6	4.95477	5.46031	5.72048	3.78487	3.75266	3.3505	4.63915	5.59498	5.64145	3.78028	4.13475	3.83607
AC005154.7	0.114001	0.172346	0.074633	0.0001	0.0223265	0.0001	0.181395	0.0930382	0.108974	0.0530887	0.0293201	0.0220939
AC005224.2	0.132984	0.103448	0.167799	0.0799474	0.0657959	0.0976845	0.0925028	0.111626	0.081089	0.029473	0.131591	0.203976
AC005229.7	0.0001	0.0517739	0.0187332	0.0160695	0.0001	0.0163641	0.0309009	0.0001	0.0001	0.029473	0.0585403	0.0157828
AC005253.2	0.958152	2.10324	1.40025	1.71428	1.5058	1.49906	1.09606	1.01589	1.16979	1.60886	1.16659	1.25876
AC005255.3	4.50328	4.04623	4.64375	5.13042	4.58957	4.17028	4.984	4.59429	5.19353	4.93132	4.7985	4.97033
AC005264.2	0.0190834	0.0689985	0.0187332	0.0480085	0.0493719	0.0163641	0.0155005	0.0186876	0.0001	0.0588459	0.0001	0.0001
AC005280.1	0.961534	0.615463	0.861695	0.33168	0.675407	1.56326	1.6113	0.341485	1.73727	0.258227	1.16152	0.49824
AC005306.3	0.431172	0.463255	0.463289	0.376348	0.454211	0.251346	0.233226	0.235436	0.321564	0.487377	0.20267	0.391732
AC005329.7	0.967479	0.580389	0.520414	0.154288	0.0802882	0.187101	0.620512	0.741284	0.383642	0.0999209	0.19026	0.0985813
AC005330.2	0.246884	0.172346	0.0932662	0.191734	0.147916	0.0814204	0.138704	0.167389	0.0972869	0.117592	0.0731504	0.0628311
AC005336.4	0.114001	0.0689985	0.074633	0.143825	0.115068	0.130213	0.0309009	0.0186876	0.0486934	0.220397	0.116981	0.109879
AC005336.5	0.0760337	0.0345493	0.0190527	0.0001	0.016524	0.0166094	0.0155005	0.0372753	0.0324956	0.0147865	0.0147101	0.0628311
AC005351.1	0.0190834	0.0517739	0.0373665	0.0001	0.0493719	0.0326282	0.0617019	0.0744506	0.0324956	0.0147865	0.0585403	0.0628311
AC005481.5	0.0190834	0.0173246	0.0559997	0.0001	0.016524	0.0488922	0.0001	0.0001	0.0001	0.0147865	0.0147101	0.0001
AC005484.5	0.0001	0.0140345	0.0001	0.0001	0.0001	0.0001	0.010525	0.0133511	0.046938	0.0209074	0.0311837	0.0599284
AC005498.3	0.0190834	0.0001	0.0001	0.0160695	0.0001	0.0001	0.0309009	0.0186876	0.0001	0.0441594	0.0001	0.0001
AC005517.3	0.103635	0.103448	0.111899	0.0959169	0.016524	0.0488922	0.0771023	0.0930382	0.0648912	0.0882189	0.102371	0.0471483
AC005519.4	0.675014	1.98869	1.14376	1.49897	1.22787	0.453317	0.833888	0.933586	0.620441	0.79041	0.555293	0.680658
AC005523.2	2.84168	3.00921	1.49434	1.62645	2.44	2.74634	5.2419	1.98587	4.55166	3.70424	3.96321	4.0824
AC005534.6	0.0190834	0.0517841	0.0559997	0.0160695	0.016524	0.0326282	0.0617019	0.0930382	0.0163912	0.0441594	0.131591	0.0001
AC005540.3	0.0639107	0.0762159	0.0546978	0.281162	0.0927633	0.0001	0.0493542	0.0290976	0.07276	0.106275	0.0001	0.0304214
AC005546.2	0.0380668	0.0345493	0.0001	0.0001	0.0001	0.0488922	0.0001	0.0001	0.0001	0.0147865	0.0293201	0.0314656
AC005550.3	0.0001	0.0345493	0.0001	0.0160695	0.016524	0.0001	0.0617019	0.0001	0.0001	0.0147865	0.0001	0.0157828
AC005550.4	0.797404	1.48142	0.596364	0.0160695	0.16434	0.0163641	0.708521	0.799369	0.51843	0.0882189	0.175421	0.188293
AC005559.3	0.0001	0.0517739	0.0001	0.0001	0.0001	0.0163641	0.0309009	0.0001	0.0345965	0.0441594	0.0001	0.0001
AC005562.1	4.0438	4.09197	5.35682	3.26617	3.33686	3.83244	4.24408	3.66844	4.87657	2.74618	4.05995	3.34726
AC005592.2	0.0760337	0.0862231	0.111899	0.032039	0.0493719	0.0651563	0.0925028	0.0372753	0.0648912	0.132278	0.0731504	0.0157828
AC005594.3	0.181493	0.238909	0.242623	0.134895	0.167119	0.289176	0.20995	0.283026	0.105595	0.325218	0.087371	0.0904871
AC005609.1	0.0857912	0.0778516	0.146549	0.255611	0.295731	0.145258	0.203059	0.000100435	0.097277	0.0646165	0.0575145	0.0189455
AC005614.3	0.0190834	0.0517739	0.0001	0.0001	0.0001	0.0326282	0.0309009	0.0186876	0.0162978	0.0147865	0.0293201	0.0157828
AC005618.1	1.10978	1.54139	1.18981	1.66254	1.31161	1.60986	1.44107	1.39855	1.81952	1.94034	1.96856	1.57261
AC005618.6	0.645536	0.516839	0.764063	0.463215	0.361427	0.569343	0.415913	0.334678	0.421243	0.235084	0.263081	0.203976
AC005624.2	0.0190834	0.0862231	0.074633	0.0160695	0.0329479	0.0163641	0.0925028	0.0930382	0.0324956	0.029473	0.0585403	0.0157828
AC005682.5	0.740453	0.809658	0.950395	0.910361	0.903418	0.715719	0.400512	0.483379	0.534628	0.396635	0.613723	0.768556
AC005682.6	0.0190834	0.0689985	0.0001	0.0001	0.0001	0.0326282	0.0001	0.0372753	0.0001	0.0147865	0.0439302	0.0314656
AC005682.7	0.0570503	0.0173246	0.0001	0.0001	0.0001	0.0326282	0.0155005	0.00758106	0.0001	0.0168481	0.0835462	0.065923
AC005740.3	0.0570503	0.0345493	0.0188964	0.032039	0.0001	0.0495424	0.0155005	0.0001	0.0001	0.0441594	0.0439774	0.0948823
AC005740.4	0.0191283	0.0001	0.0187332	0.032039	0.016597	0.0001	0.0309009	0.0372753	0.0162978	0.0001	0.0440508	0.0630372
AC005740.5	0.0190834	0.0517739	0.0188398	0.111886	0.0001	0.0001	0.0627956	0.0186876	0.0162978	0.0735324	0.0591792	0.0159023
AC005740.6	0.151967	0.155122	0.260965	0.0959169	0.0657959	0.0326282	0.0617019	0.0930382	0.0972869	0.0588459	0.0585403	0.0314656
AC005754.7	0.0001	0.0001	0.074633	0.0160695	0.0329479	0.0488922	0.123304	0.0372753	0.0162978	0.0001	0.0001	0.0471483
AC005754.7	0.0001	0.0001	0.074633	0.0160695	0.0329479	0.0488922	0.123304	0.0372753	0.0162978	0.0001	0.0001	0.0471483
AC005754.8	0.0001	0.0001	0.0373665	0.0001	0.0001	0.0163641	0.0617019	0.0186876	0.113485	0.0147865	0.0001	0.0001
AC005754.8	0.0001	0.0001	0.0373665	0.0001	0.0001	0.0163641	0.0617019	0.0186876	0.113485	0.0147865	0.0001	0.0001
AC005757.7	0.0148418	0.0001	0.0001	0.0160695	0.0001	0.0001	0.0171366	0.0001	0.000101393	0.000100014	0.0001	0.000106369
AC005775.2	0.0362872	0.0001	0.0001	0.0281746	0.0272154	0.0001	0.0237226	0.0001	0.0555031	0.0001	0.0251673	0.0001
AC005785.2	0.213205	0.520703	0.404715	0.452237	0.309471	0.326596	0.277225	0.331912	0.280607	0.101244	0.200873	0.264608
AC005789.11	3.45508	4.15124	3.65222	2.667	2.06952	2.3096	1.63255	1.41276	1.74946	2.10027	2.16239	3.10529
AC005795.1	14.3372	14.1532	14.0681	18.547	19.7448	20.0926	13.2429	12.617	12.8147	19.2984	20.9048	20.5957
AC005795.1	14.3372	14.1532	14.0681	18.547	19.7448	20.0926	13.2429	12.617	12.8147	19.2984	20.9048	20.5957
AC005822.1	4.05643	4.94406	4.81546	3.63614	3.31876	3.34872	4.48861	3.69603	5.66601	3.9073	3.00594	3.42621
AC005841.1	0.0190834	0.0173246	0.0559997	0.0001	0.0001	0.0001	0.0309009	0.0186876	0.0162978	0.0001	0.0001	0.0001
AC005884.1	0.275211	0.206723	0.142531	0.0842106	0.284482	0.0331725	0.150618	0.167457	0.249275	0.246267	0.291005	0.323116
AC005932.1	0.1924	0.217255	0.137256	0.0799213	0.097092	0.0956358	0.146868	0.11757	0.0728711	0.0600818	0.0001	0.128016
AC005943.4	0.0190834	0.206796	0.130533	0.30352	0.0493719	0.130213	0.0001	0.130213	0.0486934	0.161651	0.0731504	0.0314656
AC005943.5	2.7527	1.98093	1.90069	2.41149	2.54582	2.22828	2.37177	1.85886	1.57129	2.24713	2.60069	1.96045
AC005954.3	0.0001	0.0345493	0.0001	0.0001	0.016524	0.0001	0.0001	0.0001	0.0162978	0.0147865	0.0147101	0.0471483
AC006014.10	0.0001	0.0001	0.000100096	0.0001	0.0712931	0.0001	0.119937	0.0116675	0.0327075	0.0001	0.0001	0.000100242
AC006014.7	0.0001	0.0420191	0.106084	0.131214	0.130101	0.0746806	0.0594034	0.081659	0.170886	0.0658027	0.121809	0.042671
AC006014.7	0.0001	0.0420191	0.106084	0.131214	0.130101	0.0746806	0.0594034	0.081659	0.170886	0.0658027	0.121809	0.042671
AC006014.8	0.0835091	0.120833	0.139237	0.0319269	0.0348421	0.0488922	0.0463014	0.0372753	0.0440446	0.0441594	0.0147101	0.0517498
AC006014.8	0.0835091	0.120833	0.139237	0.0319269	0.0348421	0.0488922	0.0463014	0.0372753	0.0440446	0.0441594	0.0147101	0.0517498
AC006024.4	0.0001	0.0001	0.0001	0.0160695	0.034335	0.0163641	0.0309009	0.0001	0.0001	0.024585	0.102371	0.0164458
AC006026.10	0.782435	1.02699	1.00605	1.34128	1.17238	0.994827	1.13677	1.29191	0.972431	0.972606	1.17061	1.25257
AC006026.9	0.477064	0.467395	0.535118	0.792041	0.455422	0.962955	0.618275	0.933843	0.730687	1.23673	1.21605	1.16387
AC006028.11	0.0380668	0.0173246	0.0559997	0.0480085	0.0329479	0.0326282	0.0463014	0.0372753	0.0648912	0.0735324	0.0293201	0.0941967
AC006042.6	0.0570503	0.0517739	0.0187332	0.0799474	0.0493719	0.0651563	0.0925028	0.0186876	0.0324956	0.0147865	0.0293201	0.0001
AC006042.8	0.0001	0.0345493	0.0187332	0.0001	0.0001	0.0163641	0.0309009	0.111626	0.0486934	0.029473	0.0001	0.0157828
AC006111.1	0.190072	0.172337	0.0879817	0.0747773	0.0771593	0.0814706	0.109363	0.0753894	0.146063	0.134725	0.149614	0.250945
AC006116.13	0.0001	0.0517739	0.0373665	0.0160695	0.0001	0.0001	0.0001	0.0186876	0.0648912	0.0001	0.0293201	0.0157828
AC006116.17	0.0001	0.0173246	0.0187332	0.0160695	0.016524	0.0001	0.0001	0.0001	0.0503913	0.029473	0.0147101	0.0314656
AC006116.19	0.0001	0.0001	0.0001	0.0001	0.0001	0.0001	0.0001	0.0001	0.0001	0.0441594	0.0001	0.0314656
AC006116.20	0.0380668	0.0689985	0.130533	0.0480085	0.0001	0.0326282	0.0001	0.0001	0.0486934	0.117592	0.0731504	0.0314656
AC006116.22	0.095853	0.0862231	0.0559997	0.0648891	0.016524	0.0976845	0.154105	0.0744506	0.212768	0.0882189	0.0294712	0.0786012
AC006116.24	0.540726	0.62013	0.483891	0.212973	0.199002	0.277267	0.564601	0.258635	0.255465	0.21605	0.202674	0.298097
AC006116.27	0.0174237	0.375113	0.0426915	0.0697827	0.019149	0.0124119	0.109633	0.00178578	0.0668895	0.00722368	0.0669182	0.00397384
AC006126.3	0.0190834	0.0173246	0.0187332	0.0001	0.0001	0.0001	0.0001	0.0001	0.0648912	0.0001	0.0439302	0.0001
AC006126.4	0.417735	0.275694	0.111899	0.032039	0.016524	0.0163641	0.231107	0.31609	0.194474	0.0147865	0.0001	0.0001
AC006129.1	0.0190834	0.0689985	0.0187332	0.239642	0.213612	0.227797	0.0155005	0.0001	0.0324956	0.191024	0.204641	0.109879
AC006129.1	0.0190834	0.0689985	0.0187332	0.239642	0.213612	0.227797	0.0155005	0.0001	0.0324956	0.191024	0.204641	0.109879
AC006129.2	0.645536	0.757984	0.670897	0.271581	0.476395	0.276589	0.400512	0.725018	0.421243	0.264457	0.263081	0.0785139
AC006129.2	0.645536	0.757984	0.670897	0.271581	0.476395	0.276589	0.400512	0.725018	0.421243	0.264457	0.263081	0.0785139
AC006129.4	0.0380668	0.189571	0.074633	0.399337	0.361427	0.179005	0.0617019	0.0186876	0.0486934	0.117592	0.0731504	0.0941967
AC006129.4	0.0380668	0.189571	0.074633	0.399337	0.361427	0.179005	0.0617019	0.0186876	0.0486934	0.117592	0.0731504	0.0941967
AC006159.3	0.0380668	0.0345493	0.0001	0.032039	0.016524	0.0163641	0.0155005	0.0001	0.0162978	0.0001	0.0001	0.0314656
AC006159.4	0.0001	0.0001	0.0187332	0.0480085	0.0329479	0.0001	0.0155005	0.0186876	0.0001	0.0001	0.0147101	0.0157828
AC006160.5	0.0001	0.0001	0.0187332	0.0001	0.0001	0.0001	0.0155005	0.0186876	0.0001	0.029473	0.0147101	0.0314656
AC006273.4	0.132984	0.137897	0.0559997	0.0959169	0.0001	0.0163641	0.107903	0.111626	0.194474	0.0147865	0.0439302	0.0001
AC006273.5	0.303835	0.310143	0.391398	0.30352	0.180764	0.0814204	0.523716	0.353265	0.340254	0.0588459	0.0439302	0.0157828
AC006273.7	0.0190834	0.0345493	0.0559997	0.0001	0.016524	0.0163641	0.0309009	0.0558629	0.0162978	0.0147865	0.0001	0.0001
AC006277.2	0.0950171	0.0752526	0.0373665	0.0001	0.0329479	0.0180428	0.107903	0.130213	0.0162978	0.0441594	0.0585403	0.0157828
AC006378.2	0.0190834	0.0001	0.0187332	0.0001	0.0001	0.0001	0.0309009	0.0001	0.0324956	0.0147865	0.0147101	0.0001
AC006460.2	0.0573942	0.0354962	0.0949117	0.032229	0.0832515	0.117534	0.0468557	0.0759302	0.099733	0.0893794	0.165476	0.0647993
AC006465.4	0.0001	0.0173246	0.0187332	0.0001	0.0001	0.0001	0.0771023	0.0558629	0.0325427	0.0147865	0.0001	0.0628311
AC006483.5	0.132984	0.155122	0.0559997	0.0639779	0.0493719	0.0814204	0.0771023	0.0744506	0.0162978	0.0735324	0.0731504	0.125605
AC006486.1	0.341802	0.413491	0.521831	0.223673	0.476395	0.553079	0.308109	0.427616	0.486034	0.352575	0.423792	0.627411
AC006538.1	0.303835	0.120672	0.0373665	0.223673	0.213612	0.0814204	0.138704	0.0930382	0.243067	0.205711	0.0877604	0.0785139
AC006539.3	0.0570503	0.0001	0.0373665	0.0001	0.0001	0.0001	0.0309009	0.0001	0.0162978	0.0441594	0.0001	0.0157828
AC006547.13	0.647683	0.725608	0.428665	0.830513	0.574939	0.536815	0.523716	0.371853	0.615617	0.470067	0.540673	0.50342
AC006547.14	0.911304	1.53309	1.28579	0.670818	0.525667	0.715719	1.47854	1.2083	1.02056	0.705051	1.08125	0.878336
AC006942.4	0.0380668	0.139305	0.0575876	0.127856	0.0001	0.0497335	0.0630936	0.134459	0.133109	0.0446942	0.0740952	0.0497259
AC006946.12	0.0001	0.0001	0.0559997	0.0160695	0.0001	0.0163641	0.0001	0.0372753	0.0324956	0.0147865	0.0147101	0.0001
AC006978.6	0.892321	0.602962	0.68953	0.351429	0.345003	0.585607	0.66232	0.539142	0.631815	0.528813	0.628333	0.423535
AC006995.8	0.27639	0.460398	0.195749	0.308629	0.276759	0.172304	0.452569	0.367574	0.312074	0.342724	0.31657	0.261357
AC007000.12	0.00805963	0.135752	0.0559997	0.0160695	0.0340359	0.042779	0.0420854	0.112051	0.086021	0.0749142	0.0382737	0.0165461
AC007009.1	0.208918	0.172346	0.447298	0.111886	0.0657959	0.192854	0.200306	0.241739	0.437441	0.191024	0.131591	0.109879
AC007038.7	0.0950171	0.103448	0.074633	0.0959169	0.0657959	0.0326282	0.107903	0.0558629	0.0486934	0.0735324	0.0293201	0.0314656
AC007040.11	0.231972	0.164589	0.0431445	0.0386599	0.0386785	0.038198	0.141493	0.222046	0.162112	0.0335235	0.0001	0.0414516
AC007040.11	0.231972	0.164589	0.0431445	0.0386599	0.0386785	0.038198	0.141493	0.222046	0.162112	0.0335235	0.0001	0.0414516
AC007040.6	0.0191162	0.0690901	0.0187425	0.0321296	0.0001	0.0327153	0.015535	0.0001	0.0163248	0.0147865	0.0147227	0.0471707
AC007040.6	0.0191162	0.0690901	0.0187425	0.0321296	0.0001	0.0327153	0.015535	0.0001	0.0163248	0.0147865	0.0147227	0.0471707
AC007040.7	0.14022	0.205614	0.164093	0.0591817	0.0783592	0.0775996	0.219675	0.124597	0.21875	0.232885	0.0731504	0.0548428
AC007040.7	0.14022	0.205614	0.164093	0.0591817	0.0783592	0.0775996	0.219675	0.124597	0.21875	0.232885	0.0731504	0.0548428
AC007041.2	1.05891	1.04658	0.772239	1.01584	0.861072	0.542287	0.935131	0.866644	0.886362	0.878492	1.1535	0.841326
AC007161.5	0.246884	0.103448	0.0373665	0.0480085	0.016524	0.0326282	0.138704	0.167389	0.0972869	0.146965	0.102371	0.219659
AC007163.6	0.0950567	0.0690244	0.0187332	0.111913	0.0822551	0.0651722	0.0155005	0.0186988	0.0649084	0.117616	0.160811	0.031473
AC007182.6	0.0308365	0.0514899	0.0888887	0.0239952	0.0001	0.0001	0.0254327	0.0568624	0.0001	0.0001	0.0001	0.0626379
AC007204.2	0.0001	0.0001	0.0001	0.0001	0.0329479	0.0163641	0.0309009	0.0186876	0.0001	0.0147865	0.0001	0.0157828
AC007228.11	0.170951	0.103448	0.242332	0.0001	0.0493719	0.0651563	0.169505	0.148801	0.210672	0.0441594	0.0585403	0.156928
AC007228.9	0.475471	0.391855	0.516555	0.563758	0.624212	0.386929	0.255586	0.441722	0.347001	0.407678	0.543851	0.480931
AC007229.3	1.02578	1.49966	1.55786	0.91295	0.89245	0.74618	1.46418	1.75719	1.58348	1.36725	1.48173	1.26367
AC007238.1	18.5742	20.1746	19.68	15.7051	16.986	16.7289	20.5218	20.8351	19.3591	16.6497	17.4201	17.3586
AC007246.3	1.13911	1.49864	1.65846	0.159795	0.279307	0.227797	1.32454	1.89604	1.71707	0.660991	0.715994	0.470583
AC007248.6	0.0001	0.0001	0.0001	0.0001	0.0493719	0.0326282	0.0001	0.0001	0.0001	0.0147865	0.0439302	0.0314656
AC007255.8	0.0190834	0.0173246	0.130533	0.0001	0.0329479	0.0001	0.0309009	0.204564	0.307858	0.0001	0.0293201	0.109879
AC007256.5	0.920054	0.739083	0.734359	1.05583	1.38506	0.788711	0.962544	1.07566	0.652501	1.43823	1.3308	1.25772
AC007279.2	0.0001	0.0001	0.0373665	0.111886	0.0657959	0.0001	0.0001	0.0186876	0.0001	0.0147865	0.0293201	0.0471483
AC007283.5	0.0001607	0.0753073	0.0499683	0.0108036	0.0873273	1.02794	0.000312712	0.000463905	0.000104568	0.0908908	1.08455	0.978805
AC007285.6	0.0001	0.0345493	0.0187332	0.0160695	0.016524	0.0651563	0.0925028	0.0372753	0.0324956	0.0001	0.0147101	0.0157828
AC007285.7	0.0380668	0.0345493	0.0187332	0.0160695	0.0001	0.0001	0.0001	0.0186876	0.0001	0.0588459	0.0147101	0.0001
AC007292.3	0.257529	0.172346	0.224283	0.0959169	0.0657959	0.224284	0.171586	0.130987	0.212962	0.161651	0.132936	0.205893
AC007292.6	0.209037	0.258469	0.167799	0.143825	0.0822198	0.0976845	0.184906	0.0930382	0.226869	0.323202	0.160811	0.329438
AC007308.6	0.0380668	0.155122	0.0373665	0.111886	0.0822198	0.146477	0.0617019	0.0001	0.0001	0.102905	0.0001	0.0314656
AC007318.5	74.022	73.9853	75.1407	106.765	116.278	101.558	75.3449	74.347	77.433	83.5116	82.5199	82.6507
AC007319.1	0.379768	0.258469	0.242332	0.0160695	0.016524	0.0651563	0.385137	0.483382	0.210672	0.0441594	0.131591	0.0471483
AC007362.1	16.3069	12.7463	7.49066	27.0045	23.24	12.7511	28.3832	27.5842	16.1493	16.0524	16.1881	10.3194
AC007362.3	0.0192024	0.0001	0.0188445	0.0482864	0.0330315	0.0655007	0.0929714	0.0374515	0.0164236	0.0001	0.0147799	0.0001
AC007365.3	0.0190834	0.0173246	0.074633	0.0160695	0.0657959	0.0001	0.0309009	0.0001	0.0486934	0.0147865	0.0147101	0.0628311
AC007382.1	0.0001	0.0001	0.0187332	0.0001	0.0329479	0.0001	0.0463014	0.130213	0.0001	0.029473	0.0001	0.0001
AC007383.3	1.19115	1.39049	0.920686	0.290596	0.291195	0.318585	1.033	1.39475	1.28563	0.268615	0.308945	0.422618
AC007387.2	0.531636	0.465165	0.503198	0.223673	0.24646	0.292853	0.32351	0.501966	0.761397	0.440694	0.715994	0.799922
AC007395.4	0.0950171	0.0862231	0.0559997	0.032039	0.016545	0.0976845	0.0155005	0.0372753	0.113485	0.029473	0.146201	0.125735
AC007395.4	0.0950171	0.0862231	0.0559997	0.032039	0.016545	0.0976845	0.0155005	0.0372753	0.113485	0.029473	0.146201	0.125735
AC007401.1	0.0380854	0.0173316	0.0373819	0.0160695	0.0001	0.0001	0.0155105	0.0001	0.0163189	0.0001	0.0440199	0.0314768
AC007401.2	0.0380668	0.0173246	0.0187332	0.032039	0.0001	0.0163641	0.0155005	0.0001	0.0324956	0.029473	0.0147101	0.0157828
AC007551.3	0.132984	0.275694	0.260965	0.032039	0.0001	0.0976845	0.200306	0.204564	0.113485	0.0441594	0.0293201	0.0157828
AC007560.1	0.592728	0.695794	0.617708	0.545093	0.478999	0.408053	0.813778	0.877766	0.991337	0.722719	1.02294	0.872317
AC007563.4	0.0380668	0.0173246	0.0373665	0.0001	0.016524	0.0001	0.0001	0.0186895	0.0162978	0.0147865	0.0147128	0.0628311
AC007566.10	0.0797793	0.0914147	0.284379	0.0166778	0.0341465	0.037167	0.0681232	0.155063	0.181461	0.0496925	0.0001	0.0513581
AC007620.3	22.9697	20.3247	20.256	31.6215	32.3157	34.4184	19.4723	15.7616	18.9124	29.7628	29.1768	30.1094
AC007690.1	0.246884	0.344593	0.0932662	0.447246	0.230036	0.211533	0.0925028	0.241739	0.14588	0.24977	0.190031	0.188293
AC007743.1	23.9661	23.8809	20.5145	35.3376	36.9009	30.1914	24.3132	22.434	21.2354	18.1859	17.7874	18.2576
AC007750.5	0.0001	0.0001	0.0001	0.0378063	0.0001	0.0350473	0.0338541	0.0001	0.0516341	0.0001	0.0158404	0.0001
AC007773.2	0.0440315	0.0345493	0.0001	0.0001	0.0001	0.0163641	0.0001	0.0001	0.0001	0.0001	0.0001	0.0157828
AC007773.3	0.0131188	0.0001	0.0187332	0.0001	0.0329479	0.0001	0.0001	0.0001	0.0001	0.0001	0.0001	0.0001
AC007879.2	0.0001	0.0001	0.0001	0.0001	0.016524	0.0001	0.0155005	0.0001	0.0001	0.0735324	0.0585403	0.0628311
AC007879.4	0.0190834	0.0173246	0.0187332	0.0001	0.0657959	0.0326282	0.0155005	0.0372753	0.0001	0.0001	0.116981	0.0001
AC007879.5	0.0001	0.0173246	0.0001	0.0160695	0.0001	0.0373561	0.0155005	0.0372753	0.0324956	0.0386165	0.0147101	0.0719437
AC007879.7	0.0001	0.0001	0.0001	0.0799474	0.147916	0.0766924	0.0001	0.0558629	0.0001	0.0497024	0.146201	0.0537185
AC007899.3	0.161032	0.0458239	0.192827	0.214701	0.150171	0.340161	0.0825584	0.0608388	0.145373	0.405529	0.275118	0.592777
AC007952.4	0.0285751	0.0115831	0.0187332	0.0107463	0.0001	0.0001	0.0462996	0.0001	0.0108985	0.0147865	0.0001	0.00794139
AC007952.5	1.46618	3.03163	2.77975	3.14806	3.4001	1.99755	1.59409	2.20532	1.11319	1.43333	1.82802	1.15718
AC007952.6	0.212177	0.618978	0.134882	0.52275	0.738559	0.0865962	0.0947421	0.436237	0.121751	0.276755	0.323907	0.111408
AC007969.5	59.7106	58.8806	57.3376	44.273	48.4619	45.7158	48.9411	50.2845	49.1532	42.4922	46.9965	42.3143
AC008063.2	0.0001	0.0001	0.0001	0.0001	0.0001	0.0001	0.0155005	0.0186876	0.0001	0.0001	0.0001	0.0001
AC008074.3	0.0001	0.0001	0.0187332	0.0639779	0.0493719	0.0163641	0.0001	0.0001	0.0001	0.0147865	0.0293201	0.0157828
AC008132.12	2.8971	2.69099	2.8975	3.23009	4.02753	4.03479	2.37669	2.21115	2.85621	3.53093	3.09436	3.48627
AC008155.1	0.0380668	0.0001	0.0001	0.0160695	0.016524	0.0001	0.0155005	0.0001	0.0001	0.0147865	0.0293201	0.0471483
AC008265.2	0.0191058	0.0401692	0.0204483	0.0161055	0.0001	0.0163641	0.0463014	0.0744506	0.0001	0.0441594	0.0001	0.0001
AC008268.2	0.267431	0.176988	0.290745	0.243867	0.0001	0.313418	0.260031	0.220149	0.207785	0.386469	0.227957	0.23621
AC008427.2	0.190256	0.0862231	0.130533	0.144387	0.197188	0.228562	0.154729	0.278915	0.324435	0.205711	0.160811	0.251757
AC008443.1	0.00074611	0.0680232	0.00343667	0.189273	0.243259	0.00609575	0.000110333	0.000186751	0.428602	0.00167905	0.000128573	0.115872
AC008592.3	0.0571774	0.0173246	0.0187695	0.0160695	0.0001	0.0001	0.0155005	0.0001	0.0814692	0.0001	0.0001	0.0001
AC008592.5	0.0190834	0.0345493	0.0187332	0.0799474	0.0657959	0.0001	0.0155005	0.0001	0.0486934	0.0001	0.0001	0.0628311
AC008694.2	0.0001	0.0350289	0.0187392	0.0001	0.0001	0.0001	0.0001	0.0001	0.0973178	0.0001	0.0147177	0.0633622
AC008731.1	0.00831852	0.0108278	0.0119002	0.0103073	0.00733138	0.00780158	0.0184379	0.0213158	0.00824639	0.0106136	0.00751366	0.0138459
AC008738.1	0.132854	0.000100005	0.000100044	0.0320375	0.0001	0.0001	0.0770987	0.111621	0.00515513	0.0001	0.0135885	0.0001
AC008746.12	0.0001	0.0517739	0.0001	0.0160695	0.0001	0.0001	0.0001	0.0186876	0.0324956	0.0001	0.0147101	0.0157828
AC008746.12	0.0001	0.0517739	0.0001	0.0160695	0.0001	0.0001	0.0001	0.0186876	0.0324956	0.0001	0.0147101	0.0157828
AC008746.12	0.0001	0.0517739	0.0001	0.0160695	0.0001	0.0001	0.0001	0.0186876	0.0324956	0.0001	0.0147101	0.0157828
AC008746.3	0.0190834	0.0517739	0.0001	0.0001	0.0001	0.0001	0.0001	0.0001	0.0486934	0.0001	0.0001	0.0001
AC008746.3	0.0190834	0.0517739	0.0001	0.0001	0.0001	0.0001	0.0001	0.0001	0.0486934	0.0001	0.0001	0.0001
AC008746.3	0.0190834	0.0517739	0.0001	0.0001	0.0001	0.0001	0.0001	0.0001	0.0486934	0.0001	0.0001	0.0001
AC008746.3	0.0190834	0.0517739	0.0001	0.0001	0.0001	0.0001	0.0001	0.0001	0.0486934	0.0001	0.0001	0.0001
AC008746.5	0.0001	0.0173246	0.0187332	0.0001	0.0001	0.0163641	0.0155005	0.0001	0.0001	0.0001	0.0293201	0.0001
AC008746.5	0.0001	0.0173246	0.0187332	0.0001	0.0001	0.0163641	0.0155005	0.0001	0.0001	0.0001	0.0293201	0.0001
AC008746.5	0.0001	0.0173246	0.0187332	0.0001	0.0001	0.0163641	0.0155005	0.0001	0.0001	0.0001	0.0293201	0.0001
AC008746.5	0.0001	0.0173246	0.0187332	0.0001	0.0001	0.0163641	0.0155005	0.0001	0.0001	0.0001	0.0293201	0.0001
AC008753.3	0.0190834	0.0001	0.0187332	0.0160695	0.016524	0.0163641	0.0617019	0.0744506	0.0324956	0.0147865	0.102371	0.0314656
AC008937.2	0.0196887	0.0529259	0.0391015	0.114559	0.0695111	0.152402	0.0163735	0.0594755	0.0335195	0.046256	0.0305605	0.0647277
AC008937.3	0.0001	0.0689985	0.0559997	0.0160695	0.016524	0.0001	0.0001	0.0186876	0.0324956	0.0001	0.0001	0.0314656
AC008964.1	0.0001	0.0001	0.0326273	0.0001	0.016524	0.0163641	0.0001	0.0156315	0.0271693	0.0588459	0.0001	0.0001
AC008982.2	0.0001	0.0173246	0.0373665	0.0639779	0.0493719	0.0326282	0.0001	0.0186876	0.0001	0.029473	0.0293201	0.0628311
AC009005.2	0.284851	0.258469	0.136802	0.0480085	0.016524	0.0814204	0.261908	0.130213	0.0486934	0.117592	0.0731504	0.0563538
AC009065.1	0.42901	0.650908	0.624892	0.423401	0.335383	0.79818	0.809755	0.766012	0.982888	0.260066	0.541453	0.557742
AC009095.4	0.0001	0.0001	0.0187332	0.032039	0.0001	0.0001	0.0155005	0.0186876	0.0162978	0.0001	0.0001	0.0001
AC009120.3	0.0760337	0.0345493	0.111899	0.0959169	0.016524	0.0163641	0.0617019	0.0744506	0.081089	0.0147865	0.0439302	0.0001
AC009120.4	0.0001	0.0345493	0.0001	0.0160695	0.0001	0.0001	0.0001	0.0001	0.0001	0.029473	0.0001	0.0001
AC009120.5	0.0760337	0.0517739	0.0373665	0.0639779	0.0493719	0.0163641	0.107903	0.0558629	0.0486934	0.029473	0.0147101	0.0157828
AC009120.6	0.451408	0.548852	0.546125	0.614285	0.566781	0.625431	0.584655	0.549038	0.651598	0.836081	0.737404	0.693217
AC009133.12	0.379768	0.620186	0.521831	0.223673	0.295731	0.244061	0.477514	0.371853	0.680408	0.308516	0.394572	0.454901
AC009133.14	2.47434	3.57008	3.66775	2.16992	2.32843	2.46429	2.38053	2.4976	2.68969	1.87047	1.80319	2.27885
AC009237.8	0.91749	0.836556	0.633631	0.917915	1.00634	0.723973	0.804175	0.77714	0.634438	0.870028	0.927214	0.762608
AC009245.3	7.87408	8.43885	8.29719	5.97519	6.18559	5.51103	6.56364	6.42944	6.16802	5.07018	6.36166	5.55581
AC009299.2	0.0001	0.0173246	0.0001	0.0160695	0.016524	0.0326282	0.0001	0.0186876	0.0162978	0.0001	0.0439302	0.0314656
AC009299.3	0.0001	0.0517739	0.0187332	0.0160695	0.0001	0.0001	0.0771023	0.0372753	0.0162978	0.0735324	0.0001	0.0001
AC009299.5	4.17821	3.28585	2.64837	2.7769	2.18007	2.03856	3.02467	3.15157	3.07096	3.11003	2.38207	3.22641
AC009302.2	2.07006	2.38262	2.14097	2.17163	2.47188	2.91084	2.20968	2.3145	2.49997	2.54789	3.0608	2.94204
AC009336.24	3.57788	3.59029	3.91557	1.34174	0.790365	1.59	2.06742	2.34456	2.58055	1.01606	0.766267	1.45535
AC009362.2	0.192487	0.172346	0.111899	0.0160695	0.0657959	0.0326282	0.0617019	0.0744506	0.0972869	0.132278	0.160811	0.28239
AC009403.2	0.797404	0.465165	0.782696	0.60694	0.443547	0.325382	1.01653	0.929482	0.988166	0.587559	0.672163	0.533314
AC009404.2	0.284851	0.740759	0.372765	0.734696	0.443547	0.390438	0.354311	0.427616	0.324056	0.528813	0.336132	0.235342
AC009413.2	0.0380668	0.0173246	0.074633	0.0001	0.0658188	0.0163641	0.0001	0.0232799	0.0162978	0.0882189	0.0293201	0.0856876
AC009469.1	0.4014	0.200505	0.150851	0.0848233	0.000866087	0.00943708	0.00953298	0.396776	0.309691	0.00289334	0.043146	0.0112447
AC009473.1	0.0001	0.0173246	0.0001	0.0001	0.0001	0.0163641	0.0309009	0.0001	0.0162978	0.029473	0.0001	0.0001
AC009501.4	0.151967	0.258469	0.223699	0.127856	0.0344307	0.136576	0.0463014	0.12007	0.194474	0.0588459	0.0585403	0.101281
AC009505.2	0.360501	0.368437	0.255774	0.32081	0.32587	0.458635	0.26342	0.160791	0.362009	0.428667	0.528135	0.570342
AC009506.1	1.67826	2.13952	1.87549	0.672376	0.671484	0.790636	2.98691	2.92016	2.69149	0.778446	0.988686	0.788608
AC009506.2	0.786572	0.661856	1.00353	1.27846	0.818925	1.21741	0.838154	0.77826	0.995	1.47697	1.58209	1.63777
AC009945.4	0.0001	0.0001	0.0187332	0.0160695	0.0329479	0.0163641	0.0309009	0.0001	0.0001	0.102905	0.131591	0.0785139
AC009948.5	8.29585	8.73299	8.31053	4.7111	4.08967	4.92812	8.34715	8.86641	8.03421	7.97485	6.04867	7.51215
AC009948.7	0.486353	0.492761	0.268562	0.375496	0.378502	0.538431	0.22622	0.288875	0.605819	0.743954	0.759466	0.980357
AC009950.2	0.0882059	0.27871	0.144663	0.105357	0.0728811	0.449236	0.106674	0.197316	0.158209	0.580096	0.213859	0.633696
AC009951.1	0.0190834	0.0001	0.0187332	0.032039	0.0657959	0.0326282	0.0001	0.0372753	0.0648912	0.0001	0.0293201	0.0471483
AC009961.3	0.170951	0.327368	0.223699	0.239642	0.213612	0.195269	0.292709	0.278915	0.324056	0.102905	0.190031	0.109879
AC009963.5	0.0877929	0.069171	0.106211	0.0161201	0.0254935	0.0887921	0.161281	0.135258	0.0488085	0.0644533	0.0948497	0.1022
AC010084.1	0.379768	4.59908	8.77636	0.223673	2.06952	4.71668	0.539116	5.89238	7.80744	0.24977	3.22893	5.17542
AC010091.1	0.0190834	0.0173246	0.0559997	0.0639779	0.0493719	0.0488922	0.0001	0.0001	0.0001	0.0001	0.0001	0.0157828
AC010095.7	0.114001	0.0001	0.0187332	0.0001	0.0001	0.0326282	0.0309009	0.0001	0.0324956	0.0001	0.0147101	0.0471483
AC010136.2	0.0950171	0.0001	0.074633	0.0001	0.0001	0.0163641	0.0771023	0.0558629	0.0972869	0.0147865	0.0147101	0.0157828
AC010226.4	0.194426	0.0788507	0.16851	0.188843	0.32839	0.223324	0.34267	0.208265	0.201066	0.185193	0.367536	0.214252
AC010240.2	0.0190834	0.0345493	0.0187332	0.0001	0.0329479	0.0001	0.0771023	0.0001	0.0162978	0.0147865	0.0293201	0.0471483
AC010240.3	0.0570503	0.0689985	0.0187332	0.0480085	0.0657959	0.113949	0.0463014	0.0372753	0.081089	0.0588459	0.0877604	0.141245
AC010327.2	0.566928	0.737375	0.798655	0.499855	0.519934	0.474572	0.53945	0.536486	0.428067	0.456815	0.645531	0.537697
AC010336.1	0.0575564	0.252889	0.217419	0.046082	0.0483116	0.102546	0.0506695	0.114781	0.0597929	0.0464026	0.0881453	0.0494131
AC010441.1	2.22077	2.63472	3.11097	0.0958897	0.115035	0.0813973	1.41673	1.61677	2.47766	0.0441469	0.0147059	0.0314567
AC010468.1	12.9046	13.3747	13.092	8.74411	9.7298	8.42433	11.5417	11.9206	11.0292	10.9519	10.3323	10.0684
AC010492.2	0.249934	0.120672	0.260965	0.127856	0.0986438	0.162741	0.169505	0.206462	0.194474	0.161651	0.204641	0.217711
AC010492.2	0.249934	0.120672	0.260965	0.127856	0.0986438	0.162741	0.169505	0.206462	0.194474	0.161651	0.204641	0.217711
AC010492.2	0.249934	0.120672	0.260965	0.127856	0.0986438	0.162741	0.169505	0.206462	0.194474	0.161651	0.204641	0.217711
AC010492.2	0.249934	0.120672	0.260965	0.127856	0.0986438	0.162741	0.169505	0.206462	0.194474	0.161651	0.204641	0.217711
AC010504.2	0.0380668	0.0345493	0.0373665	0.0001	0.0001	0.0326282	0.0463014	0.0558629	0.0486934	0.029473	0.0439302	0.0157828
AC010522.1	0.152152	0.120672	0.167999	0.0480085	0.0822198	0.146477	0.0771771	0.130213	0.243067	0.132278	0.248471	0.346362
AC010524.2	0.114001	0.0001	0.186432	0.0639779	0.0657959	0.0488922	0.138704	0.0186876	0.0162978	0.0735324	0.0439302	0.109879
AC010524.4	0.0001	0.0173246	0.0001	0.0001	0.0001	0.0001	0.0001	0.0372753	0.0001	0.0147865	0.0147101	0.0471483
AC010525.4	0.0190834	0.0862231	0.0187332	0.0160695	0.0001	0.0001	0.0001	0.0001	0.0324956	0.0147865	0.0147101	0.0314656
AC010525.6	0.0190834	0.0517739	0.0001	0.0160695	0.016524	0.0163641	0.0155005	0.0001	0.0324956	0.0001	0.0001	0.0001
AC010525.7	0.0690227	0.0517739	0.0187332	0.111501	0.016524	0.0651563	0.0771023	0.0558629	0.081089	0.117592	0.0293201	0.0628311
AC010536.1	0.854354	0.689085	0.614997	0.830513	0.574939	0.699455	0.631519	0.520554	0.307858	0.631619	0.569893	0.56468
AC010547.9	0.311865	0.699061	0.595747	0.485716	0.379014	0.247767	0.529744	0.288312	0.299914	0.277794	0.622587	0.478086
AC010642.1	1.05731	1.52792	1.65296	2.09415	1.64643	1.31886	0.836424	0.682468	0.740237	1.01723	1.69078	0.987029
AC010642.2	0.0570503	0.0517739	0.0187332	0.0959169	0.016524	0.0326282	0.0463014	0.0558629	0.0162978	0.0588459	0.0147101	0.0157828
AC010677.5	0.0760337	0.120672	0.0001	0.0959169	0.016524	0.0326282	0.0155005	0.0930382	0.0162978	0.0588459	0.0439302	0.0785228
AC010733.5	0.246884	0.224085	0.242332	0.175764	0.131492	0.130213	0.169505	0.223152	0.14588	0.132278	0.298478	0.125562
AC010761.13	0.0570503	0.0173246	0.074633	0.0799474	0.016524	0.0163641	0.0001	0.0558629	0.0162978	0.029473	0.0293201	0.0314656
AC010761.8	0.409315	0.738364	0.513787	1.25291	0.816699	0.513914	0.565459	0.439713	0.711197	0.933224	0.765312	0.967315
AC010761.9	0.104584	0.136567	0.117261	0.109477	0.242603	0.0779881	0.0376535	0.00270602	0.0001	0.096401	0.0835754	0.121584
AC010878.3	0.431696	0.362146	0.279599	0.271635	0.328579	0.276589	0.416	0.354588	0.437809	0.793317	0.569893	0.753181
AC010883.5	0.0190834	0.0173246	0.0187332	0.0001	0.0001	0.0001	0.0001	0.0186876	0.0001	0.0001	0.0001	0.0471483
AC010894.3	0.0380668	0.0517739	0.074633	0.0001	0.0822198	0.0976845	0.107903	0.0930382	0.0972869	0.0147865	0.0293201	0.0785139
AC010900.2	0.0190834	0.0517739	0.0187332	0.0799474	0.0986438	0.0488922	0.0463014	0.0930382	0.0162978	0.0441594	0.0293201	0.0785139
AC010904.1	0.0380668	0.0173246	0.0001	0.0160695	0.0001	0.0001	0.0309009	0.0001	0.0162978	0.0147865	0.0147101	0.0157828
AC010970.2	346.467	194.397	142.787	240.612	100.761	108.156	249.164	190.319	75.2065	387.18	177.176	115.708
AC010976.2	0.0193408	0.0001	0.0187332	0.0644756	0.0165987	0.0164711	0.0157459	0.0373842	0.0326734	0.0297694	0.0149175	0.0001
AC010980.2	0.0190834	0.0001	0.0001	0.0160695	0.0329479	0.0001	0.0001	0.0294426	0.0001	0.102905	0.116981	0.0366085
AC010982.1	0.0001	0.0001	0.0001	0.032039	0.0493719	0.0326282	0.0155005	0.0001	0.0001	0.0147865	0.0439302	0.0001
AC010987.6	0.0190834	0.0173246	0.0001	0.0001	0.0001	0.0163641	0.0771023	0.0001	0.0162978	0.0147865	0.0001	0.0314656
AC011242.6	0.797404	0.396266	0.428665	0.255612	0.213612	0.113949	0.924128	0.464791	0.291661	0.426008	0.233861	0.219659
AC011290.5	0.0952772	0.138056	0.0932662	0.31949	0.131606	0.0976845	0.215706	0.0930382	0.0648912	0.205964	0.204641	0.172611
AC011306.2	2.6388	1.99816	1.09946	2.06016	1.14978	0.910888	4.11202	1.82169	1.31212	1.68904	0.715994	0.878336
AC011330.5	0.401593	0.694089	0.336139	0.261341	0.368693	0.220425	0.243647	0.360657	0.0756689	0.155908	0.266638	0.295573
AC011385.1	0.0001	0.0517739	0.0373665	0.111886	0.016524	0.0326282	0.0155005	0.0186876	0.0001	0.0147865	0.0147101	0.0628311
AC011484.1	0.0342386	0.000100001	0.082015	0.0224572	0.000101961	0.0001	0.0001	0.0001	0.0907338	0.000100173	0.0295127	0.0627933
AC011498.1	0.0380668	0.0001	0.0001	0.0001	0.0001	0.0163641	0.0001	0.0001	0.0001	0.0147865	0.0147101	0.0001
AC011526.1	13.0037	17.5864	14.1986	13.2707	13.8619	9.88868	11.227	12.8813	9.88076	9.94285	12.6524	9.645
AC011526.1	13.0037	17.5864	14.1986	13.2707	13.8619	9.88868	11.227	12.8813	9.88076	9.94285	12.6524	9.645
AC011530.4	0.0654882	0.0407659	0.0001	0.0388775	0.0001	0.0220348	0.0375706	0.0435329	0.0001	0.0295494	0.0357117	0.0001
AC011718.2	0.0190834	0.0001	0.0001	0.0160695	0.0001	0.0001	0.0001	0.0001	0.0001	0.0390569	0.0001	0.0100278
AC011737.2	109.919	110.783	116.277	78.2952	80.9015	85.4419	93.993	95.1151	108.859	92.5152	94.5033	90.3314
AC011747.7	0.0570503	0.0345493	0.130533	0.0001	0.0001	0.0001	0.0155005	0.0186876	0.0001	0.0001	0.0001	0.0001
AC011897.1	0.0001	0.0173246	0.0181034	0.0001	0.0212971	0.000122128	0.0428113	0.0186876	0.0116185	0.0168516	0.0147101	0.0273235
AC011933.2	0.0581195	0.0628532	0.0656499	0.0519447	0.0334217	0.0926753	0.0626514	0.161281	0.0555544	0.0298732	0.139359	0.094732
AC012065.7	1.95453	2.89384	13.0918	1.86818	3.53021	15.5779	16.0881	21.5438	53.545	10.7701	14.0449	33.795
AC012066.1	0.349869	0.404435	0.440358	0.594351	0.607787	0.683191	0.33891	0.269422	0.302647	0.668039	0.664469	0.734413
AC012146.7	0.493669	0.554947	0.739758	0.567419	0.566332	0.536162	0.53576	0.535572	0.843719	0.273773	0.636787	0.791912
AC012309.5	0.0380668	0.0517739	0.074633	0.0160695	0.0001	0.0326282	0.0309009	0.0186876	0.196083	0.0001	0.0147101	0.0314656
AC012314.8	1.21139	1.49869	1.3736	1.34012	1.49383	1.42725	0.967411	1.18421	1.58869	1.13024	1.21229	1.17529
AC012314.8	1.21139	1.49869	1.3736	1.34012	1.49383	1.42725	0.967411	1.18421	1.58869	1.13024	1.21229	1.17529
AC012314.8	1.21139	1.49869	1.3736	1.34012	1.49383	1.42725	0.967411	1.18421	1.58869	1.13024	1.21229	1.17529
AC012314.8	1.21139	1.49869	1.3736	1.34012	1.49383	1.42725	0.967411	1.18421	1.58869	1.13024	1.21229	1.17529
AC012314.8	1.21139	1.49869	1.3736	1.34012	1.49383	1.42725	0.967411	1.18421	1.58869	1.13024	1.21229	1.17529
AC012314.8	1.21139	1.49869	1.3736	1.34012	1.49383	1.42725	0.967411	1.18421	1.58869	1.13024	1.21229	1.17529
AC012314.8	1.21139	1.49869	1.3736	1.34012	1.49383	1.42725	0.967411	1.18421	1.58869	1.13024	1.21229	1.17529
AC012314.8	1.21139	1.49869	1.3736	1.34012	1.49383	1.42725	0.967411	1.18421	1.58869	1.13024	1.21229	1.17529
AC012314.8	1.21139	1.49869	1.3736	1.34012	1.49383	1.42725	0.967411	1.18421	1.58869	1.13024	1.21229	1.17529
AC012314.8	1.21139	1.49869	1.3736	1.34012	1.49383	1.42725	0.967411	1.18421	1.58869	1.13024	1.21229	1.17529
AC012354.8	2.37303	2.22208	2.10775	1.42138	1.52928	1.77288	2.03479	2.30711	2.54316	2.92271	3.19971	3.23075
AC012358.4	0.265868	0.361817	0.186432	0.383368	0.213612	0.341646	0.277308	0.0372753	0.0972869	0.191024	0.204641	0.141245
AC012358.7	0.0380668	0.0345493	0.0932662	0.0160695	0.0001	0.0326282	0.0463014	0.0372753	0.081089	0.0441594	0.0001	0.0628311
AC012358.8	0.0001	0.0867424	0.0375898	0.0640876	0.0497727	0.0494113	0.108252	0.131896	0.0652723	0.0890263	0.102893	0.0632977
AC012360.4	0.0001	0.0173246	0.0001	0.0160695	0.0001	0.0001	0.0001	0.0186876	0.0001	0.0735324	0.0147101	0.0001
AC012360.6	0.246884	0.361817	0.335498	0.191734	0.394275	0.162741	0.354311	0.613492	0.37265	0.220397	0.131591	0.141245
AC012368.1	0.0001	0.0001	0.0001	0.0480085	0.0001	0.0488922	0.0155005	0.0001	0.0001	0.0147865	0.0147101	0.0001
AC012442.6	0.0001	0.0001	0.0001	0.0480085	0.016524	0.0326282	0.0155005	0.0186876	0.0324956	0.029473	0.0731504	0.0001
AC012462.2	0.0190834	0.0001	0.0373665	0.0160695	0.0001	0.113949	0.0001	0.0001	0.081089	0.0001	0.0147101	0.0001
AC012487.2	0.0760337	0.0689985	0.074633	0.0160695	0.0493719	0.0163641	0.0309009	0.0744506	0.0001	0.029473	0.0293201	0.0628311
AC012493.1	0.0380668	0.0345493	0.074633	0.0160695	0.016524	0.0163641	0.0001	0.0930382	0.0324956	0.0147865	0.116981	0.0570941
AC012531.25	0.151967	0.0345493	0.0559997	0.127856	0.0001	0.0163641	0.0925028	0.0186876	0.0162978	0.102905	0.0001	0.0001
AC012613.2	0.0950904	0.103448	0.0001	0.0160695	0.0657959	0.0651563	0.107903	0.0930382	0.0001	0.0147865	0.0293201	0.0157828
AC012668.2	0.265868	0.120672	0.111899	0.223673	0.295731	0.227797	0.0617019	0.0744506	0.0162978	0.102905	0.0731504	0.219659
AC013268.3	0.0296354	0.0001	0.0001	0.0160695	0.0493719	0.0001	0.0001	0.0688043	0.0269515	0.0777277	0.0001	0.0371193
AC013269.1	0.329421	0.172514	0.167979	0.229206	0.181758	0.196555	0.302791	0.405248	0.387374	0.417215	0.681458	0.511911
AC013271.3	0.478089	3.55187	6.03483	1.37318	2.41251	3.64409	1.4908	3.89759	6.64595	0.799139	1.91433	4.59496
AC013394.2	15.9616	16.5034	16.1027	12.4497	13.8671	12.9282	15.6432	18.6454	18.6844	13.7544	14.7857	14.389
AC013444.1	0.0001	0.0001	0.0001	0.0001	0.0001	0.0001	0.0001	0.0001	0.0001	0.029473	0.0001	0.0001
AC013449.1	1.63078	1.85624	1.68051	0.823763	0.80113	0.76229	1.3427	1.8244	1.9171	1.61223	1.86629	1.49322
AC013470.6	0.722522	0.658568	0.735143	0.981459	0.871832	0.748837	0.945307	0.609592	0.808158	0.960037	0.810444	0.898068
AC013717.3	0.0190904	0.0173342	0.0001	0.0001	0.0001	0.0488922	0.0309119	0.0558944	0.0648912	0.0441644	0.04394	0.0785235
AC013733.5	0.151967	0.0345493	0.0001	0.0160929	0.016524	0.0001	0.0463014	0.0558629	0.0325193	0.0882189	0.0586964	0.110136
AC015688.3	0.729698	0.82366	1.31511	1.31194	0.999887	3.52328	0.814044	0.61931	0.795552	3.32265	3.02447	4.56146
AC015849.14	0.94027	1.09247	0.935759	0.827076	1.34677	0.887417	1.22398	0.993256	0.622483	1.02744	1.04726	0.872696
AC015849.14	0.94027	1.09247	0.935759	0.827076	1.34677	0.887417	1.22398	0.993256	0.622483	1.02744	1.04726	0.872696
AC015849.16	0.0001	0.0345493	0.0187332	0.0001	0.0001	0.0001	0.0309009	0.0001	0.0001	0.0147865	0.0293201	0.0157828
AC015849.16	0.0001	0.0345493	0.0187332	0.0001	0.0001	0.0001	0.0309009	0.0001	0.0001	0.0147865	0.0293201	0.0157828
AC015849.19	0.0760337	0.137897	0.0187332	0.159795	0.016524	0.0001	0.0617019	0.0558629	0.0324956	0.029473	0.0293201	0.0628311
AC015849.19	0.0760337	0.137897	0.0187332	0.159795	0.016524	0.0001	0.0617019	0.0558629	0.0324956	0.029473	0.0293201	0.0628311
AC015933.2	0.0001	0.0001	0.0373665	0.0640655	0.016524	0.0651955	0.0155452	0.0001	0.0327757	0.0885653	0.0881912	0.0948406
AC015971.2	0.252605	0.540576	0.387357	0.330815	0.378992	0.228658	0.489807	0.35818	0.298445	0.286386	0.209695	0.279642
AC015987.1	0.0001	0.0173246	0.0373665	0.0001	0.016524	0.0001	0.0001	0.0372753	0.0162978	0.0735324	0.0001	0.0001
AC015987.2	5.07313	4.15731	4.09348	5.84963	4.02527	4.71009	2.84579	4.32511	6.90325	2.80425	4.04998	5.71269
AC016292.3	1.52061	1.45489	1.6275	1.17884	0.888375	1.29241	1.49166	2.00402	1.86437	1.93761	1.76186	1.79978
AC016405.1	0.0570503	0.0173246	0.0187332	0.0160695	0.0001	0.0001	0.0155005	0.0001	0.0162978	0.0001	0.0147101	0.0157828
AC016586.1	0.0760337	0.155122	0.0932662	0.207703	0.115068	0.0163641	0.0925028	0.0372753	0.0324956	0.0588459	0.0731504	0.0471483
AC016629.3	0.0431529	0.0192954	0.0213447	0.0183714	0.0001	0.018368	0.033705	0.0222989	0.0521465	0.0175054	0.0001	0.0182009
AC016629.8	0.509904	0.67059	0.40482	0.314357	0.255488	0.162346	1.06862	0.85252	0.437765	0.239063	0.30751	0.506908
AC016691.2	0.149415	0.0173246	0.0373665	0.0160695	0.0001	0.0001	0.0463014	0.0372753	0.0972869	0.0588459	0.102371	0.0314656
AC016700.4	0.0190834	0.0001	0.0187332	0.0001	0.0001	0.0326282	0.0001	0.0001	0.0001	0.0001	0.0585403	0.0001
AC016700.5	0.170951	0.120672	0.130533	0.032039	0.0493719	0.179005	0.169505	0.111626	0.194474	0.0588459	0.102371	0.0941967
AC016708.2	0.221525	0.255683	0.0634211	0.107181	0.165298	0.114482	0.22104	0.387261	0.170743	0.247601	0.375159	0.365549
AC016712.2	0.496812	0.458176	0.296863	0.149798	0.192571	0.116139	0.199115	0.496735	0.404634	0.235381	0.407314	0.375561
AC016716.1	0.75713	0.707312	0.721582	0.993342	0.881633	0.915042	0.934063	0.753597	1.24554	1.36686	1.22724	1.16019
AC016722.4	0.0206401	0.229627	0.193139	0.238213	0.141474	0.166802	0.165115	0.0983609	0.120186	0.126116	0.0946648	0.0363034
AC016732.2	0.66452	0.671861	0.738992	0.873632	0.774031	0.666927	0.433809	0.354078	0.512914	0.817964	0.812129	0.839053
AC016734.2	14.9829	14.7837	13.2693	20.7325	22.9395	20.3127	14.137	12.8275	11.9322	24.766	26.6793	24.7736
AC016738.4	0.12923	0.509109	0.582473	0.248234	0.255716	0.251338	0.223387	0.355377	0.271459	0.194748	0.147983	0.488313
AC016739.2	43.8977	46.0562	42.4022	31.9644	31.8216	31.3831	34.9429	40.8229	41.4829	34.8058	40.1373	34.9312
AC016747.3	9.54876	9.30139	8.40369	6.00463	5.99484	5.57868	11.1808	10.1489	10.6582	9.35538	9.74502	8.54721
AC016757.3	0.208918	0.310143	0.354132	0.463215	0.0657959	0.276589	0.32351	0.111626	0.502232	0.102905	0.116981	0.28239
AC016773.1	0.347113	0.497801	0.765641	0.488287	0.164891	0.319234	0.339956	0.430806	0.222937	0.294949	0.163021	0.252761
AC016831.7	0.0380668	0.0173246	0.0559997	0.175764	0.180764	0.0976845	0.138704	0.0001	0.0162978	0.220397	0.102371	0.125562
AC016831.7	0.0380668	0.0173246	0.0559997	0.175764	0.180764	0.0976845	0.138704	0.0001	0.0162978	0.220397	0.102371	0.125562
AC016910.1	0.0380668	0.0345493	0.0001	0.0160695	0.0001	0.0001	0.0155005	0.0186876	0.0162978	0.0147865	0.0001	0.0001
AC017002.1	0.189934	0.155122	0.242332	0.0799474	0.180764	0.0488922	0.123304	0.0186876	0.0324956	0.0147865	0.102371	0.0001
AC017002.2	0.0760337	0.0862231	0.0187332	0.0160695	0.0329479	0.0326282	0.0309009	0.0372753	0.0486934	0.0147865	0.0293201	0.0001
AC017074.2	0.0760337	0.120672	0.149166	0.032039	0.180764	0.0814204	0.107903	0.0744506	0.081089	0.0735324	0.131591	0.0941967
AC017076.5	0.0001	0.0001	0.0001	0.0160695	0.0001	0.0001	0.0001	0.0001	0.0001	0.029473	0.0147101	0.0471483
AC017081.2	0.367877	0.490057	0.24533	0.0166806	0.0822198	0.0326282	0.235364	0.151622	0.196065	0.0155558	0.0001	0.0471483
AC017101.10	0.241659	0.273291	0.176656	0.451027	0.425465	0.509912	0.0972356	0.137477	0.119481	0.234336	0.467646	0.454811
AC017104.6	0.0380668	0.0345493	0.0373665	0.0001	0.0657959	0.0001	0.0155005	0.0186876	0.0324956	0.0001	0.0147101	0.0157828
AC017116.11	0.0299954	0.0001	0.0379586	0.024366	0.0432242	0.0001	0.0218995	0.035368	0.0777134	0.0230305	0.021027	0.000100001
AC018359.1	0.0380668	0.0001	0.074633	0.032039	0.0001	0.0651563	0.0001	0.0186876	0.081089	0.029473	0.0001	0.0628311
AC018462.3	0.630043	0.729099	0.469059	0.367716	0.315632	0.419046	0.368497	0.575226	0.590371	0.183819	0.571747	0.340592
AC018463.4	2.0407	1.89421	2.10679	2.2282	2.23232	2.18619	2.24329	1.88122	1.99107	2.64677	2.74806	2.4371
AC018720.10	0.343214	0.316318	0.237785	0.414615	0.235013	0.152045	0.287068	0.189571	0.171633	0.384219	0.12424	0.169121
AC018720.10	0.343214	0.316318	0.237785	0.414615	0.235013	0.152045	0.287068	0.189571	0.171633	0.384219	0.12424	0.169121
AC018735.1	0.201648	0.222534	0.194739	0.205083	0.21639	0.385873	0.123728	0.11195	0.107051	0.206061	0.167016	0.178521
AC018755.1	0.189934	0.361817	0.428665	0.367398	0.262884	0.244061	0.508315	0.241739	0.599419	0.24977	0.336132	0.345121
AC018755.16	0.246884	0.361817	0.670897	0.032039	0.0986438	0.0976845	0.354311	0.334678	0.923375	0.0735324	0.175421	0.141245
AC018755.17	0.0001	0.0689985	0.0559997	0.0001	0.0001	0.0001	0.0155005	0.0001	0.0001	0.0001	0.0001	0.0001
AC018755.2	0.187791	0.000104617	0.0010554	0.000100184	0.00037323	0.000100016	0.0001	0.000109076	0.000861353	0.000100001	0.0001	0.0001
AC018766.4	0.175359	0.865943	0.527399	0.769937	0.171918	0.269693	0.0319166	0.151684	0.152123	0.216156	0.263161	0.273954
AC018766.5	0.78342	2.19282	1.18723	1.71388	0.943594	0.871665	0.66244	0.619125	1.03687	0.974671	0.803445	1.00799
AC018766.6	0.0190834	0.0689985	0.0187332	0.0160887	0.016524	0.0001	0.0001	0.0001	0.0001	0.029473	0.0732202	0.0314656
AC018804.6	0.0618221	0.0781538	0.0001	0.0424203	0.0474228	0.0595501	0.125599	0.1291	0.0803919	0.0659712	0.0001	0.0001
AC018804.7	1.60476	2.14855	1.41081	2.45682	2.70219	2.10109	1.64308	1.62126	1.59556	2.21238	2.68546	2.25281
AC018816.3	0.0760337	0.103448	0.0373665	0.0480085	0.0657959	0.0001	0.0463014	0.0186876	0.0486934	0.0147865	0.0439302	0.0628311
AC018865.5	2.01335	2.30434	1.70855	1.28033	1.15799	1.34334	1.79961	2.08231	2.17631	1.92103	1.55987	1.46798
AC018867.2	0.0570503	0.0345493	0.0373665	0.0160695	0.016524	0.0163641	0.0309009	0.0186876	0.0162978	0.0735324	0.0585403	0.0471483
AC018890.6	0.0380668	0.0173246	0.0187332	0.0001	0.0001	0.0163641	0.0155005	0.0186876	0.0162978	0.0001	0.0001	0.0001
AC018892.9	0.0402496	0.0001	0.0001	0.0001	0.017918	0.0001	0.0180562	0.0001	0.0673723	0.0001	0.0328886	0.0001
AC019097.7	2.14725	3.13954	3.22079	2.16581	2.75053	2.25289	2.70978	3.11391	4.26407	2.61734	2.79052	2.6863
AC019129.1	0.0760337	0.0345493	0.111899	0.0160695	0.0001	0.0549301	0.0925028	0.0558629	0.0972869	0.029473	0.0585403	0.149503
AC019171.1	0.166695	0.43449	0.174943	0.249516	0.125313	0.154546	0.108592	0.0969445	0.213793	0.198314	0.0850189	0.107004
AC019178.2	0.0760337	0.0518159	0.0001	0.0160695	0.0001	0.0001	0.0771023	0.0558629	0.0162978	0.0147963	0.0585403	0.0471483
AC019221.4	0.0262636	0.0001	0.0001	0.0001	0.0198703	0.0001	0.0557029	0.0001	0.0001	0.0374182	0.0188904	0.0001
AC020571.3	0.474686	0.361817	0.260965	1.19781	0.689907	0.244061	0.385112	0.353265	0.275463	0.822543	0.832874	0.329438
AC020594.5	0.0190834	0.0001	0.0001	0.0480085	0.0001	0.0651563	0.0309009	0.0186876	0.081089	0.0147865	0.0147101	0.0001
AC020910.2	0.246884	0.654636	0.577731	0.31949	0.312155	0.309117	0.616119	0.650667	0.631815	0.323202	0.467622	0.423535
AC020922.1	0.0382649	0.122121	0.0574338	0.053173	0.0532742	0.0001	0.0293917	0.103203	0.0195697	0.0261322	0.0475599	0.0103985
AC020983.5	0.0570661	0.0517739	0.0001	0.0001	0.0001	0.0001	0.0155005	0.0186876	0.0001	0.0588459	0.0147108	0.0471544
AC021016.7	0.447626	0.499863	0.268957	0.111955	0.213612	0.195269	0.610727	0.348215	0.270329	0.485406	0.41295	0.532474
AC021106.1	0.0001	0.0172969	0.0001	0.0001	0.0001	0.0163379	0.0154757	0.0372155	0.0324436	0.0587515	0.0146866	0.0470727
AC021188.4	0.0380668	0.0345493	0.0001	0.0160695	0.0493719	0.0001	0.0155005	0.0001	0.0001	0.0001	0.0001	0.0001
AC021218.2	0.0190834	0.0517739	0.074633	0.207703	0.312155	0.195269	0.0001	0.0372753	0.0486934	0.0441594	0.204641	0.188293
AC021224.1	29.6508	27.8732	28.4922	18.6637	18.3493	19.9078	30.6067	33.5909	29.7857	26.758	27.9585	24.0109
AC021860.1	0.0380668	0.11861	0.16163	0.032039	0.180764	0.0333893	0.215706	0.159563	0.098729	0.148814	0.165076	0.0684523
AC022007.5	0.227901	0.499614	0.278175	0.127856	0.230036	0.325382	0.369711	0.464791	0.61544	0.248782	0.292301	0.219659
AC022154.7	0.0815943	0.0884807	0.192523	0.032039	0.0178245	0.0709856	0.0163329	0.0759375	0.0510446	0.0743522	0.0157559	0.0628311
AC022182.2	1.01878	0.95479	0.79126	0.716068	0.669111	0.442514	1.71079	0.900425	1.06846	0.985436	1.01754	0.68054
AC022210.2	0.389691	0.578668	0.619139	0.170313	0.133216	0.434489	0.333033	0.487909	0.366764	0.291689	0.562729	0.699234
AC022400.2	0.0205742	0.0746294	0.0402832	0.0515894	0.0001	0.106002	0.0334897	0.0616027	0.123175	0.0161797	0.0318039	0.0001
AC022431.1	79.3507	87.8344	77.3925	63.2224	64.6941	57.6852	64.7044	73.8583	70.9549	62.2158	72.9081	61.4718
AC022431.2	0.0001	0.0001	0.0001	0.0001	0.0001	0.0163641	0.0617019	0.0372753	0.0486934	0.0001	0.0293201	0.0157828
AC022431.3	0.0001	0.0001	0.0001	0.0001	0.0001	0.0163641	0.0001	0.0186876	0.162078	0.0001	0.0001	0.0471483
AC022498.1	0.0380668	0.0001	0.0187332	0.0799474	0.0001	0.0326282	0.0309009	0.0001	0.0162978	0.0001	0.0001	0.0628311
AC022532.1	0.0001	0.0862231	0.0373663	0.0001	0.0001	0.0001	0.0155005	0.0186876	0.0162978	0.0147865	0.0147101	0.0471483
AC022819.3	0.0001	0.0345493	0.0373665	0.0639779	0.0329479	0.0001	0.0309009	0.0744506	0.0001	0.0147865	0.0147101	0.0314656
AC023137.2	0.0001	0.0173246	0.0373665	0.0001	0.0001	0.0001	0.0001	0.0001	0.0162978	0.0441594	0.0001	0.0314656
AC023271.1	0.0001	0.0173246	0.0001	0.0001	0.016524	0.0001	0.0001	0.0186876	0.0001	0.0001	0.0001	0.0157828
AC023490.1	0.0001	0.0456352	0.0968302	0.0320089	0.0001	0.0001	0.0155005	0.0001	0.000125777	0.0177757	0.0237573	0.0001
AC024082.3	0.0001	0.0001	0.0001	0.0001	0.0001	0.0326282	0.0001	0.0001	0.0001	0.0001	0.0293201	0.0001
AC024257.1	0.0001	0.0001	0.0001	0.0001	0.0001	0.0001	0.0155005	0.0001	0.0486934	0.029473	0.0001	0.0001
AC024560.3	3.15361	5.502	5.30668	4.1147	4.75305	4.07094	3.11517	3.49621	3.95717	2.59616	2.92349	3.5417
AC024580.1	0.0950171	0.413491	0.279599	0.351429	0.180764	0.211533	0.123304	0.185976	0.113485	0.132278	0.131591	0.0941967
AC024592.12	0.842509	1.02252	1.27816	0.408311	0.815265	0.826566	0.853772	0.981716	1.29678	0.929747	0.853997	1.07117
AC024937.4	0.0001	0.0190326	0.0472573	0.0526456	0.0471313	0.0799146	0.0221862	0.0001	0.0001	0.000100001	0.0001	0.113189
AC024937.6	0.0438461	0.0438458	0.0001	0.0252371	0.0251207	0.11703	0.0001	0.0420282	0.0652877	0.0508538	0.0669783	0.0479705
AC024940.1	0.0570503	0.172346	0.130533	0.207703	0.230036	0.162741	0.0994889	0.0558629	0.0486934	0.0588459	0.0816207	0.139148
AC025165.8	0.355286	0.790517	0.822921	0.614379	0.342881	0.322698	0.373083	0.155384	0.519129	0.136917	0.198079	0.276764
AC025171.1	1.17707	1.20582	1.49076	0.686788	0.591363	0.699455	1.38614	1.78451	1.53889	1.39531	1.43189	1.72521
AC025335.1	1.49979	1.30917	1.91932	0.654849	0.640635	0.764512	1.17054	1.22688	1.63608	0.558186	0.453012	0.721508
AC025442.3	0.0001	0.0001	0.0965257	0.0001	0.0001	0.0295245	0.0001	0.0001	0.0001	0.0001	0.0896613	0.0001
AC025750.5	0.102089	0.037025	0.0559997	0.0160695	0.0001	0.0001	0.0167923	0.0422644	0.0648912	0.0321564	0.0585403	0.0967544
AC026150.5	0.341802	0.44794	0.521831	0.0639779	0.0986438	0.211533	0.200306	0.371853	0.453639	0.117592	0.0731504	0.156928
AC026150.6	0.0259163	0.0517739	0.0184835	0.351429	0.0973231	0.0814204	0.106458	0.0734541	0.0162978	0.279143	0.20464	0.219609
AC026150.8	0.114	0.206796	0.242332	0.0001	0.0986438	0.0651563	0.0925028	0.110795	0.226869	0.029473	0.0585403	0.0941967
AC026202.1	0.209734	0.164865	0.0280342	0.0465666	0.114645	0.0001	0.0838052	0.084304	0.0966102	0.0414102	0.0933796	0.0001
AC026202.3	0.0001	0.0173246	0.0001	0.0001	0.0001	0.0163641	0.0463014	0.0558629	0.0001	0.0441594	0.0293201	0.0314656
AC026271.5	41.2587	40.8154	43.3062	40.2437	40.3727	41.2181	40.636	39.4571	44.0988	37.1399	36.9239	39.7628
AC026310.1	0.455702	0.48239	0.428665	0.463215	0.24646	0.460716	0.261908	0.167389	0.163137	0.117592	0.116981	0.251024
AC026703.1	0.000100216	0.125707	0.0993692	0.0001	0.0001	0.0001	0.233208	0.250418	0.0343332	0.0105471	0.0001	0.0001
AC026740.1	0.0380668	0.0173246	0.074633	0.0799474	0.0329479	0.0163641	0.0617019	0.0001	0.081089	0.0441594	0.0147101	0.0314656
AC026806.2	0.930288	0.861331	0.670897	0.638879	0.722755	0.87836	1.20134	0.94807	1.13395	0.984094	1.19813	0.941067
AC027228.1	0.0001	0.0173246	0.0001	0.0001	0.0001	0.0163641	0.0001	0.0001	0.0001	0.029473	0.0439302	0.0628311
AC027307.3	0.360785	0.361817	0.540464	0.383368	0.345003	0.195269	0.292709	0.260327	0.340254	0.264457	0.146201	0.28239
AC027601.1	0.88824	1.37697	0.862995	1.68844	1.16065	0.739957	0.478593	0.453529	0.718555	0.774321	0.700625	0.723813
AC027612.1	3.63603	3.4233	3.05981	3.28291	4.60648	4.41156	2.42245	3.11544	3.38038	2.5819	2.15363	3.03433
AC027612.6	5.71847	5.80483	5.00732	4.93907	4.70081	3.49671	6.66157	7.36173	6.29065	5.7684	5.75941	4.66801
AC027763.2	0.797404	1.30917	1.08083	1.11796	0.640635	0.666927	0.877927	1.17112	1.21494	0.895975	0.803654	0.815604
AC034102.1	5.86278	5.89536	3.30605	3.83025	3.92188	3.41824	2.41949	3.86418	4.18155	2.3328	4.62232	4.88152
AC034220.3	0.0762323	0.22419	0.111899	0.0480085	0.0669315	0.0651563	0.107974	0.167389	0.178526	0.029473	0.0001	0.0628311
AC034243.1	0.0760337	0.0345493	0.074633	0.0001	0.016524	0.0163641	0.123304	0.0372753	0.226869	0.0147865	0.0147101	0.0941967
AC037459.4	1.91166	1.49788	0.90358	1.26736	0.788854	0.675517	1.17156	2.44854	1.02212	0.960425	0.79942	1.23879
AC040977.1	8.13858	7.89133	8.13131	8.30526	7.58985	8.90988	6.42828	6.99409	7.29543	8.2758	9.217	9.60163
AC046143.3	1.0252	0.981904	1.13673	1.19781	1.37971	1.25243	0.924128	0.910894	1.08535	0.79317	0.803654	0.909701
AC055764.1	0.0001	0.0001	0.0001	0.0001	0.0001	0.0001	0.0309009	0.0186876	0.0001	0.0001	0.0001	0.0001
AC055811.5	0.0001	0.0173246	0.0187332	0.0001	0.0001	0.0651563	0.0309009	0.0372753	0.0001	0.0147865	0.0001	0.0157828
AC055876.1	0.0396862	0.0001	0.0001	0.0001	0.016524	0.0001	0.0001	0.0381875	0.033296	0.0153784	0.0154768	0.0320198
AC060834.2	0.0570503	0.116547	0.294886	0.185935	0.348442	0.418904	0.175668	0.242409	0.384849	0.541452	1.58425	1.0162
AC061992.2	0.0001	0.0345493	0.0001	0.032039	0.016524	0.0001	0.0001	0.0186876	0.0162978	0.0001	0.0001	0.0001
AC062017.1	0.0001	0.0173246	0.074633	0.0001	0.016524	0.0163641	0.0309009	0.0186876	0.081089	0.0001	0.0147101	0.0001
AC062029.1	1.82251	1.67089	1.50939	1.40541	1.08408	1.21991	1.83276	1.63581	1.21494	1.46875	1.79714	0.784239
AC063976.7	0.151967	0.189571	0.186432	0.367398	0.361427	0.374174	0.0925028	0.0558629	0.0324956	0.146965	0.0731504	0.0471483
AC064850.4	0.436719	0.344687	0.410152	0.607132	0.378021	0.732093	0.431463	0.390616	0.550925	0.76414	1.28646	1.14548
AC064852.4	0.0570503	0.0692692	0.0559997	0.0001	0.0001	0.0163641	0.0463797	0.0001	0.0001	0.0441594	0.0585403	0.0471483
AC064875.2	0.0001	0.0345493	0.111899	0.0001	0.0001	0.0001	0.0155005	0.0186876	0.081089	0.0001	0.0001	0.0001
AC067945.3	0.247324	0.155354	0.261267	0.0481264	0.115068	0.179343	0.12336	0.24224	0.243503	0.264872	0.336253	0.219749
AC067959.1	0.0001	0.0001	0.0187332	0.0160695	0.0329479	0.0001	0.0309009	0.0186876	0.0162978	0.0147865	0.0439302	0.0001
AC068039.4	0.341802	0.22402	0.223699	0.31949	0.16434	0.179005	0.33891	0.130213	0.0972869	0.191024	0.0585403	0.235342
AC068134.10	0.21799	0.308218	0.290184	0.141756	0.242713	0.248216	0.168692	0.153661	0.185451	0.1283	0.369246	0.193311
AC068137.13	0.0190834	0.0001	0.0187332	0.0001	0.016524	0.0163641	0.0155005	0.0001	0.0486934	0.029473	0.0147101	0.0471483
AC068282.3	0.0760337	0.344593	0.0559997	0.0639779	0.345003	0.211533	0.0771023	0.334678	0.226869	0.0441594	0.263081	0.125562
AC068491.2	0.0950171	0.0517739	0.223699	0.0001	0.016524	0.0488922	0.107903	0.0930382	0.162078	0.0588459	0.0439302	0.0001
AC068491.3	0.209088	0.0689985	0.074633	0.0639779	0.137759	0.179005	0.0311103	0.127579	0.173881	0.29383	0.304405	0.163958
AC068522.4	0.161827	0.181769	0.105231	0.0209292	0.0942753	0.0721791	0.0518293	0.0844914	0.0620176	0.0768349	0.228645	0.127909
AC068533.7	0.235124	0.22026	0.136178	0.000100075	0.261283	0.195529	0.187227	0.140552	0.00010005	0.0560834	0.17368	0.334815
AC068538.2	0.146901	0.187284	0.17299	0.175923	0.0494597	0.195946	0.154576	0.228028	0.173661	0.191916	0.20662	0.204748
AC068580.5	0.0001	0.0345493	0.0001	0.032039	0.0001	0.0326282	0.0155005	0.0001	0.0001	0.029473	0.0147101	0.0001
AC068580.6	0.289989	0.507576	0.360622	0.310586	0.116326	0.165331	0.190262	0.226285	0.279106	0.304014	0.226278	0.212099
AC068610.3	0.0001	0.0001	0.0001	0.0001	0.0001	0.0001	0.0155005	0.0001	0.0001	0.0001	0.0001	0.0001
AC068620.1	0.0570503	0.0345493	0.0932662	0.0001	0.0001	0.0001	0.0463014	0.0744506	0.0001	0.0441594	0.0731504	0.0001
AC068657.2	0.151967	0.0689985	0.074633	0.0480085	0.0493719	0.0488922	0.0771023	0.0744506	0.178276	0.0588459	0.117239	0.188293
AC068831.10	0.0001	0.103448	0.0373665	0.0001	0.0329479	0.0326282	0.0309009	0.0744506	0.0972869	0.0147865	0.0439302	0.0001
AC068831.6	0.095096	0.293142	0.0933427	0.127907	0.016531	0.113996	0.0309009	0.130276	0.0487321	0.0588693	0.234308	0.204218
AC069277.2	0.0001	0.0689985	0.0001	0.0001	0.016524	0.0001	0.0155005	0.0372753	0.0162978	0.0001	0.0001	0.0001
AC069278.4	0.436719	0.48239	0.391398	0.543062	0.377851	0.211533	0.33891	0.613492	0.37265	0.396635	0.336132	0.439218
AC069282.6	0.607569	0.396266	0.894496	1.07006	0.361427	0.764512	0.723922	0.576317	0.631815	0.602246	0.482232	0.658777
AC069368.3	0.0327491	0.0313383	0.0001	0.0001	0.0297462	0.0001	0.0001	0.0323508	0.0220569	0.024839	0.0001	0.0001003
AC069513.4	0.0001	0.0689985	0.0373665	0.0001	0.0493719	0.0488922	0.0001	0.0186876	0.0162978	0.0001	0.0001	0.0628311
AC069547.1	0.322818	0.430716	0.372765	0.383368	0.345003	0.422966	0.277308	0.39044	0.307858	0.455381	0.336132	0.439218
AC072062.1	0.132984	0.0689985	0.279599	0.0959169	0.0329479	0.0326282	0.292709	0.204564	0.388847	0.0147865	0.0001	0.0471483
AC073043.1	0.0190834	0.0001	0.0001	0.0001	0.0001	0.0001	0.0001	0.0186876	0.0001	0.0147865	0.0001	0.0001
AC073046.25	0.66452	0.465165	0.410031	0.575001	0.558515	0.748248	0.616119	0.371853	0.66421	0.484754	0.803654	0.56468
AC073052.1	0.0001	0.0001	0.0001	0.0001	0.0001	0.0326282	0.0001	0.0186876	0.0324956	0.029473	0.0147101	0.0785139
AC073055.2	0.0001	0.0173246	0.0187332	0.0001	0.016524	0.0001	0.0001	0.0558629	0.0324956	0.0147865	0.0147101	0.0157828
AC073063.10	1.6984	1.21647	1.39338	1.01172	1.46928	1.32413	1.34515	1.01312	1.57753	1.45866	1.27173	1.57996
AC073072.5	0.569404	0.448202	0.205047	0.970377	1.12367	0.366867	0.708521	0.620904	0.259262	0.907442	1.0057	0.358009
AC073109.2	0.204009	0.189656	0.0559997	0.0799474	0.131492	0.0488922	0.138758	0.111626	0.0649155	0.0735324	0.0585403	0.078638
AC073130.1	2.14523	3.5656	2.62739	1.50123	3.82688	1.4476	2.44877	4.16373	2.68894	1.16033	2.84906	1.25472
AC073130.3	0.814834	0.775208	0.63363	0.589498	0.772027	0.276589	0.82254	0.483379	0.631814	0.329836	0.277691	0.360804
AC073150.6	0.0380668	0.0345493	0.0373665	0.0160695	0.016524	0.0814204	0.0463014	0.0558629	0.0001	0.029473	0.0147101	0.0471772
AC073236.3	0.0380668	0.0173246	0.0373665	0.0001	0.0001	0.0001	0.0001	0.0372753	0.0324956	0.0001	0.0001	0.0314656
AC073254.1	0.174733	0.156866	0.133323	0.144088	0.14911	0.197277	0.247968	0.205883	0.213967	0.237009	0.36783	0.144822
AC073257.2	0.0190834	0.0001	0.0187332	0.0001	0.0001	0.0163641	0.0463014	0.0001	0.0162978	0.0147865	0.0001	0.0001
AC073264.10	0.0380668	0.0001	0.0001	0.0122695	0.0001	0.0326282	0.0001	0.0001	0.0162978	0.0588459	0.0439302	0.0628311
AC073283.4	0.15812	0.143989	0.4907	0.0658009	0.016524	0.0494532	0.19806	0.275396	0.598226	0.158153	0.152198	0.212865
AC073310.4	0.0887474	0.0001	0.0261538	0.0160695	0.0001	0.0001	0.0001	0.0411592	0.099763	0.101311	0.0152194	0.0827803
AC073321.4	0.0190834	0.0001	0.0001	0.032039	0.0001	0.0163641	0.0001	0.0001	0.0001	0.0001	0.0147101	0.0941967
AC073326.3	0.0001	0.0001	0.0001	0.032039	0.016524	0.0163641	0.0155005	0.0001	0.0001	0.0001	0.0147101	0.0157828
AC073333.8	0.0381316	0.0519945	0.0374867	0.0320623	0.0329711	0.0327711	0.0618342	0.130781	0.0001	0.0443364	0.0586753	0.0631593
AC073342.12	0.0380668	0.000100232	0.0187332	0.0103162	0.0001	0.0163641	0.0155005	0.0001	0.0486934	0.0001	0.0001	0.0001
AC073343.1	0.0950171	0.0345493	0.074633	0.0001	0.0657959	0.0651563	0.0001	0.0558629	0.081089	0.0147865	0.0147101	0.0314656
AC073343.13	0.0190834	0.137897	0.0932662	0.0799474	0.0986438	0.0326282	0.0463014	0.0186876	0.0486934	0.0147865	0.0585403	0.0628311
AC073410.1	0.0380668	0.0173246	0.0373665	0.0799474	0.0657959	0.0163641	0.0001	0.0186876	0.0486934	0.0441594	0.0439302	0.0001
AC073465.1	0.0001	0.0517739	0.0001	0.032039	0.016524	0.0001	0.0001	0.0001	0.0486934	0.0147865	0.0585403	0.0314656
AC073465.3	0.0950171	0.0862231	0.0373665	0.159795	0.0001	0.0814204	0.123304	0.111626	0.0648912	0.102905	0.233861	0.235342
AC073621.2	0.0570503	0.0862231	0.0559997	0.0480085	0.147916	0.0326282	0.0155005	0.0186876	0.0648912	0.0441594	0.0147101	0.0314656
AC073869.1	1.68803	1.49912	1.17996	1.52657	1.72556	1.41457	1.96853	1.62042	1.35134	1.47788	1.72777	2.08832
AC073869.2	0.092912	0.238459	0.0650211	0.193629	0.148702	0.143769	0.220352	0.159731	0.0709681	0.137046	0.281655	0.123825
AC073869.20	1.33975	0.888078	0.921471	1.63794	0.981977	1.97025	0.946027	0.878236	1.21189	1.30005	1.04392	1.28562
AC074019.2	0.0190834	0.103448	0.0187332	0.032039	0.0001	0.0326282	0.0617019	0.0186876	0.0324956	0.029473	0.0439302	0.0785139
AC074117.10	4.30872	5.21475	5.01586	7.60728	6.50118	7.43033	3.82499	3.5765	4.25966	5.39986	5.09902	5.71785
AC074138.3	0.151967	0.172346	0.130533	0.0799474	0.0822198	0.195269	0.200306	0.167389	0.259265	0.191024	0.0293201	0.0941967
AC074183.4	0.551795	0.465165	0.804569	0.256348	0.131492	0.406702	0.67772	0.520554	0.772604	0.352575	0.233861	0.330361
AC074212.5	0.664328	0.811366	0.908357	0.378705	0.235044	0.254913	0.706074	0.745098	1.40787	1.19559	0.424519	0.42755
AC074212.6	0.0578602	0.191266	0.0944586	0.139771	0.0990775	0.118668	0.0940774	0.152198	0.16254	0.0825768	0.052375	0.0645483
AC074286.1	1.84102	1.71453	1.65134	1.39995	1.14911	0.909782	2.33513	2.47879	1.71413	1.95406	1.72819	1.50867
AC074289.1	0.303835	0.292919	0.372765	0.287551	0.16434	0.113949	0.277308	0.409028	0.307858	0.0882189	0.102371	0.0941967
AC074389.9	0.0380668	0.0001	0.0559997	0.0001	0.0001	0.0001	0.0001	0.0001	0.0162978	0.0001	0.0439302	0.0001
AC078883.3	0.171097	0.0517739	0.130613	0.0480085	0.0329479	0.0164143	0.108033	0.130278	0.0973376	0.0588459	0.0877604	0.0628311
AC078899.1	9.92833	9.38693	10.2888	10.8041	11.3895	10.828	8.27208	7.80422	7.68702	9.3912	10.4892	9.98781
AC078899.1	9.92833	9.38693	10.2888	10.8041	11.3895	10.828	8.27208	7.80422	7.68702	9.3912	10.4892	9.98781
AC078941.1	0.0950171	0.0517739	0.0373665	0.0799474	0.0822198	0.0326282	0.0771023	0.0372753	0.0162978	0.0441594	0.0439302	0.0785139
AC079135.1	0.0435869	0.0455038	0.0504484	0.0167922	0.0329479	0.0001	0.0163023	0.0196713	0.0244533	0.0441594	0.0157423	0.0157828
AC079145.4	0.0380668	0.0001	0.0001	0.0480085	0.0001	0.0001	0.0001	0.0001	0.0162978	0.0001	0.0001	0.0001
AC079210.1	0.0570503	0.103448	0.130533	0.111886	0.0493719	0.0326282	0.0617019	0.167389	0.0648912	0.146965	0.116981	0.109879
AC079250.1	2.57902	2.28905	1.48166	1.17628	1.48555	1.45178	1.86363	2.06417	1.37664	1.95764	2.28365	2.5689
AC079305.10	0.222548	0.125602	0.116235	0.148043	0.169872	0.150694	0.40727	0.156932	0.26024	0.262779	0.306386	0.489264
AC079354.2	0.0950171	0.0345493	0.0187332	0.0799474	0.0001	0.113949	0.0001	0.0372753	0.0486934	0.0735324	0.0940219	0.0785139
AC079354.5	0.0001	0.0001	0.0001	0.0160695	0.0001	0.0326282	0.0001	0.0372753	0.0001	0.0178121	0.0001	0.0173679
AC079354.6	0.0190834	0.0001	0.0001	0.0001	0.016524	0.0488922	0.0463014	0.0372753	0.0486934	0.0001	0.0001	0.0157828
AC079776.6	0.141829	0.354243	0.039207	0.168007	0.187207	0.0959134	0.25596	0.0932551	0.233669	0.102876	0.248686	0.0657337
AC079780.3	0.0950171	0.120672	0.0559997	0.032039	0.016524	0.0488922	0.107903	0.260327	0.14588	0.0882189	0.0877604	0.110246
AC079807.2	0.0570503	0.0001	0.167799	0.0480085	0.0329479	0.0488922	0.107903	0.0001	0.0486934	0.029473	0.0880256	0.0157828
AC079834.1	0.0001	0.0001	0.0001	0.032039	0.016524	0.0163641	0.0309009	0.0001	0.0162978	0.0441594	0.0147101	0.0157828
AC079922.2	0.190811	0.164057	0.178343	0.281812	0.171991	0.207155	0.222756	0.185176	0.125655	0.187714	0.190637	0.117733
AC079922.3	0.531636	0.723534	0.670897	0.60694	0.525667	0.227797	0.539116	0.520554	0.971969	0.381948	0.394572	0.439218
AC080125.1	0.038198	0.0173246	0.0187943	0.0481991	0.0166547	0.016425	0.0155633	0.03754	0.0817387	0.0148292	0.0293201	0.0159163
AC083799.1	2.58185	2.70437	2.08702	2.34761	2.3323	2.22828	2.41797	3.02989	2.75373	2.12964	2.67374	2.13296
AC083843.1	0.284851	0.551288	0.670897	0.990208	0.492819	0.455494	0.723922	0.39044	0.275463	0.705051	0.453012	0.705825
AC083862.6	0.0571763	0.0173246	0.0187332	0.0639779	0.0658414	0.0163759	0.0155005	0.0746259	0.081089	0.102905	0.132053	0.141245
AC083873.4	10.2402	10.9894	9.42619	7.26981	7.16172	7.23321	11.0011	10.7634	10.1323	8.75491	7.97489	7.87754
AC083884.8	0.173052	0.13014	0.175358	0.0001	0.115233	0.116472	0.223784	0.143166	0.202939	0.277007	0.112133	0.104754
AC083899.1	0.0001	0.0173246	0.0373665	0.0001	0.0329479	0.0001	0.0309009	0.0001	0.0162978	0.0001	0.0001	0.0001
AC083899.3	1.58459	1.95527	0.727648	1.23916	1.98229	1.24424	1.15646	2.47658	1.29518	1.52697	1.91468	1.08093
AC083949.1	0.0208037	0.0001	0.0001	0.0167353	0.068192	0.034498	0.0486024	0.0001	0.0001	0.0001	0.0162772	0.0331832
AC084018.1	4.81081	12.8092	8.46501	4.1092	2.4606	2.13161	5.01537	5.788	6.04293	2.21326	1.61622	2.2962
AC084125.4	0.114001	0.233012	0.131789	0.0959169	0.0493719	0.0651563	0.0929104	0.278915	0.162078	0.0882189	0.0877604	0.0471483
AC084219.3	0.202987	0.268302	0.297844	0.217014	0.173389	0.0334724	0.130397	0.149393	0.133772	0.356986	0.0978594	0.0946953
AC084219.4	3.5781	5.40459	3.02324	3.86408	7.16658	3.70939	3.80996	5.17714	3.04186	3.30135	4.23601	2.68859
AC084809.2	0.0001	0.0345493	0.0187561	0.0639779	0.0165381	0.0164033	0.0155005	0.0186876	0.0325739	0.0001	0.0001	0.0001
AC087163.2	0.0570503	0.0345493	0.0559997	0.0001	0.0001	0.0001	0.0617019	0.0558629	0.0648912	0.146965	0.0439302	0.0157828
AC087269.1	0.000125209	0.0121607	0.115631	0.0397558	0.000117647	0.127236	0.000826108	0.0364124	0.0128493	0.168636	0.000593538	0.00141214
AC087294.2	0.0570503	0.138922	0.223699	0.191734	0.115068	0.0488922	0.154105	0.0930382	0.0486934	0.029473	0.0731504	0.0785139
AC087380.14	0.0190834	0.0173246	0.0559997	0.0001	0.0001	0.0001	0.0617019	0.111626	0.0324956	0.029473	0.0439302	0.0314656
AC087392.1	0.0001	0.0001	0.0001	0.0405812	0.00842665	0.0248368	0.0001	0.0377943	0.0001	0.0149915	0.0371352	0.0001
AC087499.5	0.170951	0.189571	0.186432	0.159795	0.131492	0.260577	0.123304	0.204564	0.194474	0.146965	0.233861	0.0471483
AC087645.1	0.0504245	0.0001	0.0229557	0.0001	0.0001	0.0001	0.0823564	0.0001	0.0209078	0.0383462	0.0001	0.0191921
AC087650.1	0.105507	0.0001	0.0001	0.0480085	0.0657959	0.0001	0.0001	0.0001	0.0001	0.0001	0.0001	0.0157828
AC090286.2	0.0001	0.0517739	0.0559997	0.0001	0.0001	0.0001	0.0001	0.0372753	0.0001	0.0147865	0.0001	0.0471483
AC090505.5	0.0760337	0.103448	0.0932662	0.0001	0.0329479	0.0163641	0.0925028	0.0930382	0.0972869	0.0147865	0.0147101	0.0001
AC090505.6	0.0001	0.0173246	0.0373665	0.0001	0.0001	0.0001	0.0001	0.0186876	0.0162978	0.0001	0.0147101	0.0001
AC090587.2	0.0760337	0.310143	0.391398	0.111886	0.147916	0.113949	0.154105	0.148801	0.210672	0.24977	0.277691	0.0628311
AC090587.4	0.322818	0.292919	0.0001	0.0480085	0.0493719	0.0488922	0.0771023	0.0930382	0.113485	0.0441594	0.0877604	0.141245
AC090587.5	0.0380668	0.0345493	0.0187332	0.0160695	0.0329479	0.0001	0.0463014	0.0372753	0.0001	0.0001	0.0001	0.0001
AC090602.2	0.114001	0.103509	0.074633	0.016081	0.016524	0.0326282	0.0617019	0.0558629	0.0648912	0.117621	0.146233	0.156987
AC090616.2	0.0390166	0.0530035	0.0580827	0.0167283	0.0339544	0.0332452	0.109414	0.22752	0.150241	0.0306186	0.0303493	0.0330919
AC090804.1	0.0820857	0.261899	0.205081	0.149305	0.175982	0.135683	0.145472	0.180106	0.16023	0.150196	0.31905	0.228064
AC090945.1	0.0380668	0.14711	0.0559997	0.032039	0.016524	0.0163641	0.0155005	0.0868706	0.14588	0.133387	0.0439302	0.126649
AC091171.1	1.55257	0.684036	1.30176	0.0814983	0.342426	0.232314	0.627733	0.330221	0.871182	1.21052	0.392761	1.12481
AC091492.2	0.265868	0.314771	0.262818	0.225058	0.26363	0.195852	0.170423	0.393158	0.341501	0.355991	0.280033	0.59686
AC091633.2	0.114001	0.103448	0.0001	0.0332506	0.0493719	0.0814204	0.0617019	0.0558629	0.0972869	0.102905	0.0731504	0.172611
AC091633.3	0.0190834	0.103448	0.0001	0.0160695	0.0493719	0.0488922	0.0463014	0.0372753	0.0001	0.0147865	0.0439302	0.0001
AC091729.9	1.32894	1.30917	1.32306	0.654849	0.755603	0.553079	1.00113	1.11536	1.4579	1.10159	1.1543	1.09789
AC091878.1	0.0001	0.0173246	0.0373665	0.0160695	0.016524	0.0326282	0.0001	0.0186876	0.081089	0.0001	0.0001	0.0001
AC092106.1	0.0760337	0.0345493	0.0559997	0.143825	0.0001	0.0488922	0.0309009	0.0186876	0.081089	0.0588459	0.116981	0.0001
AC092106.2	0.0646602	0.034566	0.229843	0.032039	0.0241156	0.115294	0.0704498	0.18035	0.0486934	0.127019	0.0986186	0.033812
AC092155.1	0.05907	0.107969	0.0262607	0.040976	0.0361149	0.0607331	0.0649255	0.0543908	0.0383525	0.0001	0.0479409	0.0805262
AC092159.2	0.0773458	0.12235	0.0373665	0.0972553	0.0329479	0.0001	0.0001	0.0574994	0.0327884	0.0150801	0.0152049	0.048918
AC092168.2	0.0001	0.0173246	0.0373665	0.0799474	0.0001	0.0163641	0.0001	0.0558629	0.0162978	0.0001	0.0001	0.0314656
AC092171.2	0.0570503	0.0345493	0.0559997	0.0639779	0.016524	0.0651563	0.138704	0.130213	0.081089	0.029473	0.0708382	0.0314656
AC092171.4	12.5671	14.486	15.298	8.08066	8.93474	9.25436	13.0751	14.6657	14.5457	9.59037	12.8424	11.5583
AC092295.7	0.341802	0.505342	0.857229	0.511123	0.528125	0.495535	0.66232	0.464791	0.653826	0.235084	0.511453	0.533314
AC092299.7	0.11165	0.235999	0.0861334	0.00182461	0.0389662	0.0730337	0.161594	0.0972405	0.0705124	0.217509	0.148186	0.156623
AC092299.8	0.774513	0.216915	0.344403	0.437382	0.415768	0.045906	0.378225	0.484772	0.23493	0.176304	0.141728	0.0874309
AC092301.3	0.0760337	0.155122	0.0373665	0.111886	0.0657959	0.146477	0.0309009	0.0372753	0.0162978	0.102905	0.0731504	0.109879
AC092535.3	0.0001	0.0001	0.0001	0.0001	0.016524	0.0814204	0.0155005	0.0186876	0.0162978	0.0001	0.0001	0.0157828
AC092570.4	0.0190834	0.0173246	0.0001	0.0160695	0.016524	0.0488922	0.0001	0.0001	0.0486934	0.0147865	0.0439302	0.0628311
AC092594.1	0.0570503	0.0001	0.0187332	0.0160695	0.0001	0.0001	0.0001	0.0186876	0.0486934	0.0147865	0.0001	0.0001
AC092597.3	0.228741	0.325424	0.146703	0.141314	0.202241	0.203203	0.134751	0.0809276	0.26468	0.207848	0.165829	0.270739
AC092610.12	0.740689	0.533054	0.426412	0.31949	0.480822	0.343422	0.400836	0.576317	0.487379	0.399967	0.362995	0.653801
AC092614.2	0.0950171	0.0862231	0.149166	0.191734	0.197188	0.406702	0.123304	0.111626	0.081089	0.220397	0.204641	0.423535
AC092641.2	0.0380668	0.0844431	0.0446812	0.0480085	0.0870784	0.0326282	0.0309009	0.0744506	0.0324956	0.0882189	0.0293201	0.0471483
AC092642.1	0.0190834	0.0345493	0.0187332	0.032039	0.0001	0.0488922	0.0309009	0.0001	0.0324956	0.0001	0.0147101	0.0157828
AC092646.2	0.0570503	0.0001	0.0001	0.0160695	0.0329479	0.0001	0.0001	0.0001	0.0162978	0.0147865	0.0439302	0.0471483
AC092651.1	0.128318	0.0211925	0.0001	0.0684475	0.043417	0.0341852	0.0001	0.0935697	0.0358896	0.0356337	0.0198987	0.0347746
AC092653.5	0.265868	0.361817	0.484564	0.0001	0.0001	0.0163641	0.32351	0.353265	0.486034	0.0588459	0.0585403	0.0471483
AC092664.1	0.0760337	0.0345493	0.0932662	0.0639779	0.016524	0.0163641	0.0155005	0.0930382	0.113485	0.0735324	0.0439302	0.219659
AC092667.2	0.0001	0.0001	0.0187332	0.0160695	0.0657959	0.0001	0.0155005	0.0186876	0.0001	0.0001	0.0439302	0.0001
AC092675.3	0.0190834	0.0001	0.0001	0.447246	0.345003	0.0001	0.0001	0.0001	0.0001	0.0441594	0.0147101	0.0157828
AC092687.5	0.0190834	0.0001	0.0001	0.0001	0.0001	0.016498	0.0001	0.0001	0.0001	0.0742426	0.0001	0.0317962
AC092798.2	0.0001	0.0175946	0.0373665	0.0480085	0.0001	0.0001	0.0155005	0.0001	0.0162978	0.0001	0.0293201	0.0157828
AC092811.1	0.227901	0.22402	0.130533	0.175764	0.262884	0.130213	0.261908	0.167389	0.129682	0.235084	0.102371	0.235342
AC092835.2	1.38589	2.01538	1.75162	1.50123	0.985538	1.4964	2.09456	2.41649	1.91144	1.07221	1.3004	1.12926
AC092933.3	0.0760337	0.0699905	0.0559997	0.0001	0.0822198	0.0488922	0.0309009	0.0558629	0.0972869	0.0441594	0.183044	0.0989015
AC093106.5	0.0784512	0.0536869	0.0944169	0.0806233	0.0512096	0.0339226	0.0617019	0.0601089	0.101198	0.0774766	0.150272	0.136278
AC093106.7	13.3773	11.7293	11.8589	10.0597	10.8565	9.55088	10.5924	12.0803	11.0961	10.9548	11.132	11.1548
AC093107.7	0.0001	0.0001	0.0187332	0.0001	0.0001	0.0163641	0.0155005	0.0186876	0.0001	0.029473	0.0001	0.0314656
AC093110.3	0.0501775	0.221849	0.0241098	0.0978389	0.0579551	0.0188808	0.0809584	0.114553	0.114164	0.0181813	0.119293	0.103914
AC093157.1	0.350036	0.465849	0.231992	0.262193	0.206084	0.0751442	0.124603	0.379047	0.450571	0.2044	0.13306	0.249711
AC093162.5	0.0190834	0.0173246	0.0373665	0.0480085	0.0329479	0.0001	0.0309009	0.0001	0.0162978	0.029473	0.0147101	0.0157828
AC093323.3	7.02397	6.57991	8.236	4.06917	3.38184	3.85469	6.6993	6.72882	9.31386	3.92003	3.31659	3.77965
AC093375.1	0.0570503	0.0173246	0.0373665	0.0160695	0.016524	0.0163641	0.0001	0.0186876	0.0162978	0.029473	0.0001	0.0314656
AC093391.2	0.114088	0.069077	0.0187332	0.0161063	0.0493719	0.0001	0.107903	0.0001	0.0648912	0.0882189	0.0293201	0.0315247
AC093415.2	1.19606	0.829724	0.875863	0.143825	0.115068	0.162741	1.14123	0.78173	1.21494	0.147908	0.116981	0.220546
AC093495.4	0.140536	0.16177	0.056007	0.0965443	0.0562775	0.0960462	0.111838	0.120192	0.164381	0.0734397	0.0696463	0.0565663
AC093616.4	4.70174	3.40072	5.88839	3.43177	3.47916	3.60283	4.92496	3.74532	4.21461	2.34655	1.32954	1.82005
AC093620.5	0.227901	0.0862231	0.111899	0.0959169	0.0493719	0.130213	0.0771023	0.0744506	0.0486934	0.132278	0.0754626	0.0628311
AC093627.10	0.341802	0.344593	0.540464	0.175764	0.180764	0.211533	0.277308	0.39044	0.324056	0.0882189	0.0439302	0.0471483
AC093627.9	0.0570503	0.189571	0.0932662	0.111886	0.0493719	0.0651563	0.154105	0.223152	0.14588	0.132278	0.0585403	0.156928
AC093642.3	0.0001	0.0517739	0.074633	0.0160695	0.0001	0.0163641	0.0309009	0.0558629	0.0486934	0.0001	0.0001	0.0157828
AC093642.5	1.03291	1.07864	0.808847	0.444979	0.918542	0.82931	0.959116	1.28265	0.829369	0.657787	0.8023	0.610039
AC093668.2	0.114001	0.0862231	0.0373665	0.0639779	0.0001	0.0488922	0.0925028	0.167389	0.082353	0.029473	0.204641	0.143101
AC093673.5	2.29709	2.08428	2.16156	2.89058	2.54582	2.74873	1.57095	1.74734	2.1868	2.42337	1.76792	1.75657
AC093677.1	0.403267	0.521136	0.244708	0.494776	0.279307	0.31142	0.161856	0.188257	0.318737	0.318387	0.331275	0.145251
AC093690.1	0.0190834	0.0345493	0.0559997	0.0397419	0.016524	0.0163641	0.0192147	0.0186876	0.0001	0.0001	0.0147101	0.0314656
AC093698.2	0.0681374	0.197979	0.0278322	0.182351	0.0644845	0.108318	0.102155	0.158401	0.172481	0.222443	0.0998454	0.409064
AC093724.2	13.1008	12.8354	13.4251	23.9903	24.0453	26.9399	9.73167	8.98567	10.2046	14.3457	13.5971	14.3269
AC093802.1	0.0190834	0.0862231	0.0001	0.0001	0.0001	0.0001	0.0155005	0.0186876	0.0001	0.0001	0.0001	0.0001
AC093818.1	1.30198	1.21746	1.3021	0.462563	0.400771	0.435228	1.08621	1.42684	1.38398	0.500499	0.48237	0.584174
AC093838.4	8.12618	15.4635	14.6384	12.6346	10.1477	9.91118	9.23505	8.65781	11.4794	8.63451	7.75972	9.57143
AC093850.2	0.550619	0.499614	0.63363	0.271581	0.213612	0.195269	0.415913	0.464791	0.826188	0.0588459	0.0731504	0.109879
AC093901.1	0.0380668	0.0001	0.0373665	0.0799474	0.0001	0.0001	0.0155005	0.0372753	0.0001	0.0001	0.0293201	0.0314656
AC096574.4	0.0380668	0.0345493	0.020399	0.0001	0.0001	0.0001	0.0309009	0.0001	0.0649091	0.0588459	0.0297895	0.0160411
AC096574.5	0.0570503	0.155122	0.0932662	0.0480085	0.016524	0.0163641	0.107903	0.0744506	0.0486934	0.029473	0.0585403	0.0001
AC096649.2	0.0001	0.0173744	0.0569218	0.0001	0.0001	0.0001	0.0001	0.0563537	0.0164532	0.029584	0.0001	0.0001
AC096664.1	0.132984	0.0345493	0.0932662	0.0799474	0.016524	0.0163641	0.0617019	0.0930382	0.081089	0.029473	0.160811	0.141245
AC096670.3	0.0190834	0.0173246	0.074633	0.0001	0.016524	0.0001	0.0155005	0.0186876	0.0001	0.0001	0.0293201	0.0001
AC096677.1	4.13556	2.41434	2.635	3.53794	4.25755	4.22763	3.88375	3.98188	2.42228	3.49509	4.66648	3.26328
AC096772.6	2.03133	1.73979	1.75162	0.846483	1.34687	1.30123	1.94056	1.69158	2.12201	0.778483	1.3004	1.03516
AC096921.2	0.0001	0.0173246	0.0001	0.0001	0.131492	0.0001	0.0001	0.0001	0.0001	0.0001	0.0001	0.0001
AC097359.1	0.0131206	0.14957	0.00560349	0.0001949	0.0279203	0.000213671	0.00608208	0.0470243	0.0095199	0.0138351	0.00148369	0.00499363
AC097381.1	0.0771487	0.0176477	0.0761561	0.0484781	0.0332425	0.0332554	0.0775796	0.0375947	0.0493813	0.0749212	0.0446935	0.0960174
AC097500.2	0.0760337	0.0345493	0.0373665	0.0001	0.0001	0.0326282	0.0155005	0.0001	0.0001	0.0147865	0.0439302	0.0314656
AC097523.1	0.133816	0.259793	0.131065	0.0481651	0.0495118	0.104964	0.123858	0.224689	0.163087	0.103525	0.206061	0.221336
AC097523.3	0.0190834	0.0345493	0.0187332	0.032039	0.0001	0.0326282	0.0001	0.0186876	0.0324956	0.0160067	0.0585403	0.0157828
AC097533.1	0.82508	1.01896	0.750083	0.716906	0.568039	0.523296	0.59895	0.593203	1.0587	0.849651	0.861314	0.862033
AC097639.8	0.0194324	0.018736	0.0001	0.0160695	0.0001	0.0001	0.0156063	0.0402491	0.0659579	0.0001	0.0155783	0.0561808
AC097658.1	1.08376	0.957581	0.618616	0.444785	0.477989	0.754379	0.838344	0.963138	0.894714	0.809193	0.964288	0.783242
AC097662.2	0.284851	0.22402	0.242332	0.0959169	0.0822198	0.0326282	0.354311	0.241739	0.226869	0.24977	0.0877604	0.125562
AC097711.1	0.220642	0.18726	0.0373665	0.281609	0.29045	0.35791	0.147896	0.204564	0.159657	0.191024	0.313353	0.340855
AC097713.5	0.0385549	0.0345493	0.0373665	0.0001	0.0001	0.0326282	0.0155005	0.0001	0.0001	0.0001	0.0147101	0.0001
AC097721.2	0.0570503	0.0173246	0.0932662	0.0799474	0.0329479	0.0326282	0.0617019	0.148801	0.162078	0.0882189	0.0877604	0.0314656
AC097724.3	0.0001	0.0173246	0.0559997	0.0001	0.0001	0.0001	0.0463014	0.0372753	0.0972869	0.0001	0.0001	0.0157828
AC098614.2	19.5134	20.0899	19.9737	26.7595	24.6874	25.0192	18.0578	19.4455	18.4563	19.7375	21.5591	18.3865
AC098617.1	0.0380668	0.0517739	0.074633	0.177712	0.230656	0.326018	0.0771023	0.0372753	0.0657074	0.458353	0.499021	0.442412
AC098789.1	0.0001	0.0001	0.0001	0.0160647	0.0001	0.0001	0.0001	0.0372641	0.0324859	0.0001	0.0293114	0.0157781
AC098789.1	0.0001	0.0001	0.0001	0.0160647	0.0001	0.0001	0.0001	0.0372641	0.0324859	0.0001	0.0293114	0.0157781
AC098789.1	0.0001	0.0001	0.0001	0.0160647	0.0001	0.0001	0.0001	0.0372641	0.0324859	0.0001	0.0293114	0.0157781
AC098789.1	0.0001	0.0001	0.0001	0.0160647	0.0001	0.0001	0.0001	0.0372641	0.0324859	0.0001	0.0293114	0.0157781
AC098789.1	0.0001	0.0001	0.0001	0.0160647	0.0001	0.0001	0.0001	0.0372641	0.0324859	0.0001	0.0293114	0.0157781
AC098820.2	0.0001	0.0001	0.0189027	0.0418461	0.0001	0.0001	0.0172254	0.0378795	0.0572415	0.0150955	0.0001	0.0001
AC098820.3	0.0380668	0.0517739	0.0001	0.0160695	0.0329479	0.0651563	0.0155415	0.0372753	0.0001	0.117592	0.116981	0.0472484
AC098820.4	0.0001	0.0173246	0.0001	0.0001	0.0001	0.0001	0.0155005	0.0001	0.0162978	0.0001	0.0001	0.0157828
AC098824.6	0.134543	0.105884	0.0932662	0.177428	0.183388	0.217782	0.0617019	0.170865	0.14588	0.221262	0.265231	0.208173
AC098828.3	0.436719	0.310143	0.335498	0.0959169	0.147916	0.195269	0.184906	0.130213	0.162078	0.308516	0.277691	0.454901
AC098831.4	0.114001	0.0345493	0.111899	0.0480085	0.0329479	0.0328842	0.0771023	0.0373229	0.081089	0.0441594	0.0585403	0.109879
AC099048.1	0.0001	0.0173246	0.0001	0.0001	0.016524	0.0163641	0.0155005	0.0558629	0.0162978	0.029473	0.0147101	0.0941967
AC099522.1	0.0192883	0.0643318	0.0566031	0.113093	0.116309	0.0494158	0.0156667	0.0924775	0.0403685	0.00752251	0.0999836	0.0635083
AC099522.2	3.42305	2.30554	2.66957	3.04405	2.98655	2.51012	3.29922	3.05751	3.38748	3.18645	3.62198	3.21706
AC099535.4	0.0950171	0.0173246	0.0373665	0.0959169	0.0001	0.0001	0.0463014	0.0186876	0.0486934	0.0441594	0.160811	0.109879
AC099668.5	0.0236978	0.109651	0.0001	0.0001	0.00486744	0.000100005	0.0192522	0.0001	0.0589692	0.108683	0.0444706	0.0337779
AC099850.1	0.16541	0.115914	0.157883	0.306757	0.274478	0.240596	0.27392	0.306884	0.197579	0.273967	0.178133	0.21991
AC100830.3	0.0380668	0.0173246	0.0187332	0.0160695	0.016524	0.0001	0.0001	0.0186876	0.0162978	0.0001	0.0439302	0.0001
AC100830.5	0.0001	0.0345493	0.0187332	0.032039	0.0001	0.0163641	0.0001	0.0001	0.0001	0.0147865	0.0001	0.0157828
AC104134.2	0.309009	0.235383	0.309642	0.272803	0.143945	0.568392	0.242071	0.165463	0.406617	0.519096	0.304831	0.270818
AC104135.2	0.0190834	0.0001	0.0187332	0.0001	0.016524	0.0163641	0.0001	0.0001	0.0001	0.0001	0.0439302	0.0001
AC104135.3	3.28423	0.809658	1.30443	2.60313	1.03481	1.4476	4.00422	1.24547	2.30019	4.127	1.1543	1.89772
AC104297.1	2.75384	3.16478	3.10862	3.33806	4.31464	5.04936	2.6291	2.84836	3.63941	4.57445	4.16236	4.79459
AC104306.1	0.0001	0.0001	0.109595	0.0232271	0.0244944	0.0225028	0.0001	0.0245903	0.0214863	0.0001	0.017345	0.0001
AC104532.2	0.0001	0.0433905	0.0540967	0.0001	0.0366865	0.0001	0.0001	0.0424006	0.0001	0.0001	0.0001	0.0191287
AC104532.4	0.0771082	0.021845	0.0001	0.0386049	0.0001	0.0001	0.0189607	0.0275155	0.0240036	0.0001	0.017357	0.0315182
AC104534.3	0.000100082	0.00010005	0.055801	0.227467	0.0484236	0.000100006	0.0485821	0.000100061	0.000100059	0.0474891	0.000100077	0.000100155
AC104634.3	0.0190834	0.0001	0.0001	0.0001	0.0001	0.0001	0.0001	0.0001	0.0162978	0.0147865	0.0147101	0.0157828
AC104651.1	0.0001	0.0173246	0.0373665	0.0160695	0.0001	0.0163641	0.0309009	0.0001	0.0162978	0.0001	0.0585403	0.0001
AC104651.2	0.513402	0.482597	0.372765	0.460508	0.443885	0.504286	0.600718	0.328256	0.405207	0.440694	0.644822	0.590597
AC104653.1	0.0570503	0.0173246	0.0187332	0.032039	0.016524	0.0001	0.0155005	0.0001	0.0001	0.0001	0.0439302	0.0001
AC104655.2	0.0584942	0.123607	0.230433	0.166166	0.134075	0.17416	0.145359	0.139066	0.199242	0.168601	0.2167	0.183954
AC104695.3	0.0760337	0.155122	0.0373665	0.032039	0.0001	0.0001	0.107903	0.148801	0.226869	0.029473	0.0439302	0.0628311
AC104843.3	0.0001	0.132129	0.0456232	0.0639779	0.19723	0.0326282	0.169505	0.327361	0.136149	0.109747	0.245512	0.228429
AC105020.1	0.0570503	0.155122	0.0187332	0.0799474	0.0657959	0.0651563	0.0617019	0.0372753	0.129682	0.0001	0.0439302	0.0157828
AC105053.3	0.0001	0.0001	0.0001	0.0001	0.0001	0.0001	0.0001	0.0001	0.0162978	0.029473	0.0731504	0.0785139
AC105206.1	0.0190834	0.0345493	0.0001	0.032039	0.0329479	0.0001	0.0309009	0.0001	0.0001	0.0001	0.0293201	0.0001
AC105342.1	0.0001	0.0173246	0.0187332	0.0160695	0.0001	0.0001	0.0001	0.0372753	0.0001	0.029473	0.0439302	0.0001
AC105399.2	0.0570503	0.0689985	0.0187332	0.032039	0.0657959	0.0163641	0.0155005	0.0001	0.081089	0.161651	0.0293201	0.0157828
AC105402.3	0.0382216	0.0173246	0.0559997	0.0682218	0.0329479	0.0163641	0.0155005	0.0558629	0.0325695	0.0588459	0.0001	0.0472939
AC105760.2	0.540297	0.63968	0.568115	0.537938	0.384828	0.188117	0.701258	0.816223	0.641471	0.491746	0.365233	0.473076
AC106801.1	0.0190834	0.0345493	0.0187332	0.0001	0.0001	0.0163641	0.0001	0.0001	0.0001	0.029473	0.0147101	0.0314656
AC106875.1	0.189934	0.0689985	0.223699	0.0160695	0.0657959	0.0326282	0.107903	0.0372753	0.178276	0.0588459	0.0439302	0.0471483
AC107021.1	0.303835	0.120672	0.149166	0.431276	0.361427	0.455494	0.215706	0.223152	0.275463	0.411321	0.321522	0.313756
AC107081.5	0.864778	0.693438	0.603653	0.656645	0.683081	0.899085	0.621458	0.522681	0.671311	0.93696	1.11745	0.819668
AC107613.1	0.000503368	0.07888	0.154316	0.048008	0.115067	0.0001	0.23537	0.289189	0.00010001	0.0194865	0.0256713	0.0001
AC107982.4	0.000341385	0.000100084	0.000100072	0.00010668	0.00138337	0.139055	0.034891	0.0166952	0.00015342	0.000110969	0.00040888	0.17039
AC107983.4	2.04025	1.25485	1.52564	1.40368	0.776702	0.80392	2.17309	1.20186	1.4928	1.5156	1.25939	1.46688
AC108004.2	0.0001	0.0173246	0.0001	0.0160695	0.016524	0.113949	0.0001	0.0186876	0.0162978	0.205711	0.0585403	0.156928
AC108004.2	0.0001	0.0173246	0.0001	0.0160695	0.016524	0.113949	0.0001	0.0186876	0.0162978	0.205711	0.0585403	0.156928
AC108004.2	0.0001	0.0173246	0.0001	0.0160695	0.016524	0.113949	0.0001	0.0186876	0.0162978	0.205711	0.0585403	0.156928
AC108004.3	0.0253948	0.0001	0.081367	0.0160695	0.0001	0.0001	0.0632445	0.0001	0.0182332	0.0001	0.0001	0.017433
AC108004.3	0.0253948	0.0001	0.081367	0.0160695	0.0001	0.0001	0.0632445	0.0001	0.0182332	0.0001	0.0001	0.017433
AC108142.1	0.0001	0.0001	0.0001	0.0001	0.0329479	0.0326282	0.0001	0.0001	0.0162978	0.0147865	0.0293201	0.0314656
AC108448.2	0.0760337	0.0001	0.0187332	0.0001	0.016524	0.0163641	0.0155005	0.0372753	0.0162978	0.0001	0.0147101	0.0628311
AC108463.1	0.189934	0.0689985	0.167799	0.0480085	0.0657959	0.0326282	0.169505	0.0930382	0.081089	0.0147865	0.0147101	0.0941967
AC108463.2	0.114001	0.155122	0.0559997	0.0639779	0.0657959	0.0976845	0.0463014	0.0186876	0.0648912	0.0441594	0.0293201	0.0157828
AC108479.2	0.942533	0.53973	0.383398	0.197534	0.1389	0.302661	0.403562	0.533439	0.891843	0.394883	0.319975	0.263425
AC108488.4	1.00622	0.981685	1.17399	0.346364	0.16434	0.227797	1.29374	1.5057	1.99243	0.616932	0.336132	0.392169
AC108676.1	0.0001	0.0352428	0.0191677	0.112843	0.0822198	0.0001	0.0463014	0.0001	0.0162978	0.0297301	0.0147674	0.0001
AC108868.3	0.0198308	0.0001	0.0380937	0.016237	0.050178	0.0500945	0.171021	0.0561743	0.0168704	0.0299826	0.0452427	0.049445
AC109333.10	0.0570503	0.0862231	0.0559997	0.0799474	0.0822198	0.0488922	0.0925028	0.111626	0.081089	0.0441594	0.175421	0.235342
AC109631.1	0.0190834	0.0689985	0.0187332	0.0160695	0.0001	0.0001	0.123304	0.0001	0.0162978	0.0147865	0.0293201	0.0314656
AC109642.1	0.114001	0.0689985	0.0932662	0.0639779	0.115068	0.0976845	0.0309009	0.0001	0.0162978	0.0147865	0.0293201	0.125562
AC109828.1	0.258954	0.300602	0.304727	0.192525	0.233308	0.091798	0.135989	0.0996765	0.263533	0.336589	0.0624917	0.146507
AC109829.1	0.0570503	0.0001	0.0373665	0.0160695	0.0657959	0.0163641	0.0001	0.0372753	0.081089	0.0147865	0.0877604	0.0471483
AC110299.5	0.0001	0.0345493	0.0001	0.0160695	0.0001	0.0001	0.0463014	0.0001	0.0162978	0.0147865	0.0001	0.0157828
AC110615.1	0.0001	0.0944332	0.019827	0.0167854	0.017333	0.0342458	0.0162582	0.0601706	0.017563	0.0822483	0.0633555	0.0522413
AC110769.3	0.0001	0.0001	0.0001	0.0001	0.0001	0.0001	0.0001	0.0001	0.0324956	0.029473	0.0293201	0.0001
AC110926.4	0.0001	0.0001	0.0001	0.032039	0.0001	0.0163641	0.0309009	0.0001	0.0324956	0.102905	0.0157109	0.017359
AC111155.1	0.0190834	0.0173246	0.0001	0.0001	0.0001	0.0326282	0.0001	0.0186876	0.0001	0.0147919	0.0001	0.0628566
AC111186.1	0.0570503	0.0173246	0.0001	0.0160695	0.016524	0.0001	0.0001	0.0372753	0.0001	0.0147865	0.0147101	0.0314656
AC111200.7	0.0299243	0.0779555	0.0283799	0.0316086	0.0001	0.0456803	0.0960511	0.0355257	0.026788	0.0196015	0.0001	0.0359702
AC112198.1	5.16359	5.39141	4.30438	0.958269	0.804875	0.780776	2.17157	2.1005	2.42977	0.925348	0.511453	0.56468
AC112229.1	0.103449	0.210719	0.130533	0.00010001	0.0986438	0.113949	0.138704	0.306277	0.18387	0.0546506	0.0147101	0.088543
AC112229.4	2.59926	2.10292	1.6006	1.46497	1.31688	0.325445	2.12353	2.60044	2.05116	1.17302	1.38586	1.42488
AC113189.5	0.683503	1.08525	1.34259	0.60694	0.361427	0.610621	0.770123	0.725018	0.94376	0.587559	0.350742	0.681428
AC114494.1	0.0001	0.0524232	0.0187332	0.0001	0.0166256	0.065698	0.0158269	0.0001	0.0162978	0.0001	0.0298935	0.0329387
AC114730.11	0.039349	0.0391396	0.0781154	0.0169322	0.0001	0.0671667	0.0175235	0.0793727	0.0507331	0.0782211	0.0466475	0.0370007
AC114730.8	0.149592	0.0489167	0.068856	0.0593938	0.0277907	0.0745518	0.0436097	0.0961039	0.0495281	0.187398	0.0962143	0.0485638
AC114737.3	0.0458671	0.0145674	0.0001	0.0266365	0.0001	0.0001	0.0001	0.0001	0.0229534	0.000427059	0.0152407	0.0538771
AC114752.2	0.648479	0.406079	0.320419	0.0893131	0.197188	0.276589	0.154105	0.564264	0.549888	0.308516	0.562667	0.428315
AC114755.3	0.0380668	0.0517739	0.0187332	0.0001	0.0001	0.0326282	0.0309009	0.0186876	0.0324956	0.029473	0.0439302	0.0314656
AC114755.7	0.0192649	0.0001	0.0001	0.0001	0.0184659	0.0238212	0.0172395	0.0220109	0.0001	0.0490604	0.0001	0.000885828
AC114776.1	0.253641	0.132642	0.118747	0.090857	0.144137	0.0773432	0.265452	0.283197	0.173578	0.293784	0.186923	0.316111
AC115115.2	0.0213651	0.0001	0.0224458	0.0001	0.0001	0.0163641	0.0001	0.0477723	0.103167	0.018805	0.0001	0.000100001
AC115617.2	1.02461	0.881406	0.882814	0.706826	0.663182	0.876531	0.990281	0.744738	0.787991	0.736696	0.806043	0.863293
AC115617.2	1.02461	0.881406	0.882814	0.706826	0.663182	0.876531	0.990281	0.744738	0.787991	0.736696	0.806043	0.863293
AC115618.1	0.171677	0.242551	0.150391	0.320476	0.279307	0.35791	0.277606	0.261398	0.307858	0.102932	0.191253	0.205052
AC116035.1	0.0950171	0.189571	0.242332	0.0799474	0.131492	0.0488922	0.107903	0.167389	0.162078	0.0735324	0.131591	0.172611
AC116050.1	0.0001	0.292919	0.0001	0.0001	0.295731	0.0001	0.0001	0.409028	0.0162978	0.0001	0.263081	0.0001
AC116366.6	0.288268	0.546493	0.409075	0.375481	0.448838	0.775636	0.604585	0.437113	0.465893	1.91475	2.46006	2.73722
AC116407.2	0.0190834	0.0862231	0.0932662	0.0959169	0.0329479	0.113949	0.0309009	0.0744506	0.0001	0.0441594	0.0585403	0.0941967
AC117395.1	0.360785	0.258469	0.298232	0.223673	0.197188	0.113949	0.600718	0.297502	0.194474	0.205711	0.0877604	0.0628311
AC117947.1	0.0190834	0.0173246	0.0187332	0.0160695	0.016524	0.0163641	0.0463826	0.0186876	0.0648912	0.0001	0.0439302	0.0628311
AC118138.2	0.0699298	0.000100143	0.000100022	0.172521	0.000100053	0.0637337	0.131486	0.193544	0.18813	0.107435	0.0584435	0.230569
AC118754.4	0.0570503	0.0345493	0.0373665	0.0160695	0.016524	0.0001	0.0309009	0.0001	0.0162978	0.029473	0.0001	0.0471483
AC122129.1	0.0570503	0.0689985	0.0932662	0.0160695	0.0329479	0.0814204	0.0771023	0.111626	0.0001	0.0588459	0.0293201	0.0628311
AC122136.2	0.0380668	0.0001	0.0001	0.032039	0.0329479	0.146477	0.0001	0.0001	0.0001	0.0147865	0.0001	0.0157828
AC123023.1	0.132984	0.155122	0.242332	0.62291	0.328579	0.894624	0.261908	0.111626	0.80999	0.29383	0.160811	0.643094
AC123768.3	0.0001	0.0001	0.074633	0.0001	0.0001	0.0001	0.0001	0.0186876	0.0001	0.000108542	0.000100007	0.0157828
AC123768.4	0.0097999	0.204092	0.0304234	0.032039	0.0709164	0.103976	0.0824423	0.138526	0.283732	0.148361	0.0853998	0.11858
AC124309.1	0.0283741	0.0798284	0.121251	0.235861	0.0238304	0.0609539	0.113281	0.0954016	0.49206	0.525784	0.00655861	0.0545615
AC124789.1	0.189934	0.48239	0.354132	0.0959169	0.115068	0.0976845	0.462114	0.446203	0.486034	0.146965	0.204641	0.156928
AC124789.1	0.189934	0.48239	0.354132	0.0959169	0.115068	0.0976845	0.462114	0.446203	0.486034	0.146965	0.204641	0.156928
AC124890.1	0.0190834	0.0345493	0.074633	0.0001	0.0001	0.0326282	0.0155005	0.0372753	0.0324956	0.029473	0.0001	0.0001
AC125232.1	3.04336	4.28303	6.9469	2.33183	2.33577	3.62411	2.90926	4.37592	7.34263	1.57142	2.03171	3.75557
AC125238.2	0.228121	0.189617	0.149166	0.223673	0.164396	0.0977609	0.231391	0.148801	0.243243	0.29383	0.248569	0.251068
AC126365.1	0.0190834	0.0173246	0.0001	0.0001	0.0001	0.0001	0.0155005	0.0001	0.0325344	0.0147865	0.029355	0.0001
AC127496.1	2.29709	2.446	2.23609	3.49742	2.8086	2.83005	2.71058	2.60237	2.72133	1.55687	1.89941	2.4623
AC127904.2	0.0950171	0.0345493	0.0187332	0.032039	0.0822198	0.0163641	0.0463014	0.0372753	0.0001	0.029473	0.0439302	0.0941967
AC128709.1	0.000100028	0.0197617	0.0107348	0.0001	0.0001	0.0001	0.0176794	0.0001	0.0370792	0.0168644	0.0167772	0.0001
AC128709.2	0.0760337	0.0173246	0.205066	0.0001	0.0001	0.0326282	0.0001	0.0930382	0.0324956	0.0001	0.0001	0.0001
AC129492.6	0.0001	0.0001	0.0001	0.0160695	0.016524	0.0001	0.0245564	0.0186876	0.0258226	0.0147865	0.0001	0.0001
AC129778.2	0.000109769	0.0001	0.0464857	0.000100004	0.0001	0.0001	0.0001	0.000130839	0.0452763	0.00855554	0.00118389	0.0314656
AC130709.1	0.0001	0.0001	0.0187332	0.0480085	0.0001	0.0163641	0.0001	0.0001	0.0001	0.0147865	0.0001	0.0157828
AC131097.3	0.0001	0.0345493	0.0001	0.032039	0.016524	0.0001	0.0463014	0.0186876	0.0162978	0.0147865	0.0293201	0.0314656
AC131180.1	1.57398	1.39633	1.01927	1.49167	1.58331	0.880794	1.45946	1.23783	1.40044	1.54573	0.96025	2.17716
AC131971.1	0.170951	0.172346	0.205066	0.191734	0.0986438	0.0488922	0.261908	0.111626	0.178276	0.102905	0.0585403	0.0471483
AC132192.1	0.0001	0.0345493	0.0373665	0.0160695	0.0001	0.0163641	0.0155005	0.0186876	0.0324956	0.0588459	0.0001	0.0157828
AC132872.1	0.725902	1.73044	0.844772	1.21845	1.14458	1.06501	0.871639	0.51409	0.880067	0.87712	0.962295	0.901081
AC132872.2	0.227901	0.155122	0.149166	0.31949	0.16434	0.211533	0.261908	0.167389	0.129682	0.264457	0.131591	0.188293
AC133528.2	0.322818	0.465165	0.68953	0.143825	0.295731	0.292853	0.508315	0.371853	0.469836	0.279143	0.409182	0.313756
AC133644.3	0.0380668	0.0345493	0.0187436	0.0001	0.0759523	0.0814204	0.0156628	0.11426	0.0206923	0.0735324	0.119487	0.102849
AC133785.1	0.0001	0.0001	0.0001	0.0480085	0.0986438	0.0326282	0.0001	0.0001	0.0001	0.029473	0.0439302	0.0001
AC133965.1	0.0190834	0.0001	0.0559997	0.0001	0.0001	0.0001	0.0001	0.0558629	0.0324956	0.0147865	0.0001	0.0157828
AC135048.1	0.0001	0.199169	0.0387701	0.0160695	0.0768191	0.0937431	0.096263	0.0646161	0.0001	0.0822461	0.0472457	0.223669
AC135048.13	0.956469	0.546463	0.851181	0.187388	0.000100145	0.141497	0.623354	0.702537	0.893992	0.161376	0.118909	0.248236
AC135178.1	1.25301	1.98093	1.50939	0.990208	1.06766	0.845832	1.54015	1.72875	1.53889	0.99878	0.891314	1.16063
AC135178.7	0.114204	0.172966	0.149166	0.143825	0.230036	0.0976845	0.0617019	0.0744506	0.0486934	0.176338	0.102371	0.188633
AC135983.2	0.0190834	0.0345493	0.0187332	0.127856	0.0329479	0.0326282	0.107903	0.0186876	0.0001	0.029473	0.0439302	0.0314656
AC136289.1	0.0380668	0.0689985	0.0187332	0.0480085	0.016524	0.0163641	0.0463014	0.0558629	0.081089	0.0735324	0.0293201	0.0314656
AC137932.1	0.274429	0.366197	0.27024	0.601329	0.380701	0.415033	0.271423	0.10382	0.109235	0.258759	0.324208	0.158714
AC137932.5	0.0380668	0.0345493	0.0001	0.0160695	0.0493719	0.0001	0.0463014	0.0372753	0.0001	0.029473	0.0001	0.0314656
AC137932.6	0.0570503	0.0173246	0.0373665	0.0001	0.0329479	0.0163641	0.0463014	0.0001	0.0486934	0.0441594	0.0585403	0.0157828
AC137934.1	0.423867	0.390777	0.425343	0.37464	0.115719	0.128264	0.605448	0.335573	0.487868	0.380186	0.335225	0.421152
AC138031.1	0.000100754	0.0256683	0.0406598	0.0293652	0.0382093	0.107774	0.0174686	0.000478231	0.0226258	0.000100001	0.00915711	0.0843317
AC138035.2	2.09323	2.82887	1.61212	1.83469	2.2486	1.40153	2.50196	2.81931	1.77037	1.87612	1.1263	1.25997
AC138517.4	0.0950171	0.0345493	0.0559997	0.032039	0.0822198	0.0001	0.0635278	0.0186876	0.0839023	0.132278	0.0293201	0.156928
AC138623.1	0.0380668	0.0001	0.0559997	0.0160695	0.016524	0.0001	0.0155005	0.111626	0.0162978	0.029473	0.102371	0.0785139
AC138744.2	0.0001	0.0001	0.0187332	0.0160695	0.016524	0.0001	0.0155005	0.0001	0.0001	0.029473	0.0147101	0.0157828
AC138744.2	0.0001	0.0001	0.0187332	0.0160695	0.016524	0.0001	0.0155005	0.0001	0.0001	0.029473	0.0147101	0.0157828
AC138783.12	0.0835807	0.31484	0.0954817	0.00101246	0.0469292	0.0473351	0.0191404	0.032915	0.0889273	0.0187802	0.193617	0.0948202
AC139099.3	0.856158	0.0658188	0.0629989	0.60395	0.0875764	0.0693513	0.759856	0.0256261	0.0519572	0.567723	0.0366849	0.0001
AC139099.5	0.0412641	0.0862231	0.111899	0.0639779	0.0822192	0.0488922	0.0463014	0.0861808	0.129656	0.029473	0.0001	0.0001
AC139100.2	0.227901	0.137897	0.167799	0.0639779	0.115068	0.162741	0.107903	0.167389	0.178276	0.0147865	0.131591	0.0941967
AC139100.3	0.0396914	0.123819	0.174646	0.032039	0.0171399	0.180629	0.0313408	0.0203187	0.0827659	0.0001	0.0439302	0.117589
AC139103.1	0.0190834	0.0001	0.0373665	0.0001	0.0001	0.0163641	0.0001	0.0186876	0.0162978	0.0001	0.0001	0.0001
AC139426.2	0.0380668	0.0862231	0.074633	0.032039	0.016524	0.0163641	0.0309009	0.0001	0.0001	0.0882103	0.10237	0.0001
AC139452.2	0.206858	0.137396	0.12965	0.0498577	0.0592291	0.0976845	0.135624	0.0650143	0.0933163	0.0244559	0.183411	0.209528
AC139887.4	0.0001	0.0001	0.0187332	0.0001	0.0001	0.0001	0.0001	0.0001	0.0001	0.0147865	0.0147101	0.0001
AC140481.1	0.488007	0.153333	0.000351553	0.0347123	0.00398957	0.164032	0.000103666	0.189998	0.170332	0.360649	0.433482	0.773988
AC141586.5	6.37853	5.07998	5.92871	6.90374	8.05728	6.89474	6.4991	5.33763	3.83554	8.10704	7.52683	6.09882
AC142528.1	0.0595471	0.091129	0.0979656	0.115008	0.0170586	0.0168487	0.1913	0.0587327	0.0511739	0.0001	0.030744	0.0167049
AC144449.1	0.325986	0.122205	0.0763826	0.245388	0.0669154	0.131271	0.18846	0.0759585	0.0835713	0.287926	0.0446107	0.0641966
AC144450.1	0.0190834	0.0001	0.0001	0.0639779	0.0493719	0.0001	0.0001	0.0186876	0.0001	0.0588459	0.0439302	0.0157828
AC144450.2	0.0570503	0.0173246	0.0187332	0.31949	0.213612	0.211533	0.0001	0.0001	0.0001	0.220397	0.233861	0.28239
AC144530.1	0.842583	0.827672	0.610798	0.324406	0.454216	0.353999	0.62189	0.746338	0.545399	0.907982	0.963521	1.0223
AC144652.1	0.455702	0.44794	0.298232	0.511123	0.427123	0.244061	0.292709	0.260327	0.37265	0.426008	0.482232	0.345121
AC144831.1	0.322818	0.379042	0.484564	0.271581	0.16434	0.130213	1.74035	2.06333	1.4903	0.484754	0.555283	0.28239
AC145110.1	0.0001	0.0345493	0.0001	0.0160695	0.0001	0.0001	0.0463014	0.0558629	0.0162978	0.0001	0.0147101	0.0001
AC145343.2	0.0190834	0.0173246	0.111899	0.0160695	0.0001	0.0001	0.0925028	0.0930382	0.081089	0.0147865	0.0001	0.0471483
AC145343.2	0.0190834	0.0173246	0.111899	0.0160695	0.0001	0.0001	0.0925028	0.0930382	0.081089	0.0147865	0.0001	0.0471483
AC145676.2	0.0380668	0.0173246	0.0559997	0.0001	0.0657959	0.0326282	0.0001	0.0372753	0.0001	0.0147865	0.0439302	0.0157828
AC147651.3	0.0760337	0.0862231	0.205066	0.127856	0.0986438	0.0488922	0.0155005	0.0744506	0.0486934	0.0588459	0.0293201	0.109879
AC147651.4	0.322818	0.361817	0.223699	1.64496	2.31588	2.11443	0.0617019	0.204564	0.243067	2.07089	2.00168	1.96045
AC156455.1	0.66452	0.516839	0.670897	0.782605	0.459971	0.585607	1.15513	0.539142	0.550826	0.837229	0.862094	0.407852
AC159540.1	5.63746	7.13618	6.7273	3.98969	3.10744	2.69233	4.84795	4.4459	4.15535	2.33719	2.66386	2.3889
AC159540.2	0.125217	0.136763	0.209015	0.0786294	0.0575887	0.0496275	0.134512	0.121939	0.0694431	0.0866202	0.0172011	0.000100125
AC174470.1	0.280437	0.504686	0.360335	0.481325	0.64627	0.38834	0.392526	0.496371	0.201768	0.429711	0.316421	0.439034
AC226118.1	0.170951	0.172346	0.205066	0.111886	0.0493719	0.211533	0.200306	0.204564	0.162078	0.264457	0.219251	0.203976
AC226119.5	0.0001	0.0001	0.0001	0.0800049	0.0715025	0.0187478	0.0498157	0.0001	0.0001	0.0001	0.111733	0.0381517
AC226150.4	0.0760337	0.0517739	0.0373665	0.0959169	0.016524	0.0326282	0.200306	0.0372753	0.0972869	0.0147865	0.0877604	0.0628311
ACAA1	19.629	22.3921	23.1799	14.8198	14.1083	16.7498	22.3154	22.0399	25.2687	18.7083	19.037	19.3806
ACAA2	29.7097	31.2772	30.5704	28.0065	28.4239	24.2352	25.7577	23.4566	26.8296	20.647	19.2227	19.8383
ACACA	85.4835	71.4135	76.4888	75.0255	82.957	96.1204	76.0478	83.7932	80.8111	68.0428	84.8986	79.7309
ACACB	6.3026	4.51295	7.06208	0.750666	1.21547	1.46387	3.14179	3.55034	4.4707	0.734424	0.935145	1.52133
ACAD10	5.63818	7.76841	6.2795	3.49742	3.66264	3.26918	7.13051	7.3794	6.96516	5.86	6.70612	5.14405
ACAD11	11.4786	19.3435	15.4129	5.14422	5.61715	4.96259	12.5974	11.7991	16.8234	6.07862	7.80574	7.81809
ACAD8	19.0214	20.928	20.5526	12.3285	11.2013	10.1489	16.8636	15.9111	19.4375	11.6758	11.4544	13.0952
ACAD9	23.429	24.0047	22.8257	25.088	23.1872	23.6633	23.5467	23.5499	24.4729	27.2551	26.0935	26.1266
ACADM	19.1354	21.2897	19.4159	16.4966	18.8055	18.0207	30.3852	28.1418	28.5245	24.8349	22.9964	20.968
ACADS	5.60021	6.47656	5.06834	4.55141	3.38344	4.52151	4.71264	4.70277	5.31298	4.42073	6.06328	5.74
ACADSB	16.4777	14.5377	15.3912	7.55365	7.24307	8.57127	17.7414	15.2791	16.7163	12.792	12.2141	10.3037
ACADVL	111.718	139.279	144.855	185.964	135.498	162.967	110.114	99.9646	131.414	166.413	142.097	196.507
ACAN	0.0190834	0.0517739	0.0373665	0.0639779	0.016524	0.0651563	0.0771023	0.111626	0.0648912	0.132278	0.190031	0.125562
ACAP1	0.132984	0.499614	0.316865	0.191734	0.0657959	0.276589	0.200306	0.111626	0.162078	0.146965	0.248471	0.141245
ACAP2	59.7789	54.051	56.6824	37.1611	38.7442	43.165	68.594	67.6591	65.0992	43.2371	45.3498	46.7505
ACAP2-IT1	0.0001	0.0345493	0.0001	0.0160695	0.0001	0.0163641	0.0001	0.0186876	0.0001	0.0441594	0.0293201	0.0157828
ACAP3	15.9676	29.6426	23.6224	20.1376	16.2081	15.5845	12.0586	11.1899	14.6198	12.0483	10.0308	12.9711
ACAT1	20.6921	19.7222	18.1675	19.5627	20.2508	18.2321	19.6357	17.5468	17.1859	16.4048	15.3845	15.1339
ACAT2	14.6978	12.1413	10.4915	14.9944	11.5336	13.0279	11.1178	8.9044	9.61738	4.84787	5.51385	4.72423
ACBD3	60.6238	54.9249	58.002	68.8715	75.5635	76.0629	57.9771	50.2031	55.0661	79.3821	75.5114	76.1496
ACBD4	2.46794	2.99718	2.45969	0.9423	0.673483	1.08979	3.4036	3.16	2.9481	1.58624	1.84097	1.74089
ACBD5	35.1953	34.2942	39.0927	27.8668	33.2914	34.0408	34.7128	34.1271	39.0366	30.6066	31.1781	32.9653
ACBD6	22.4955	21.9443	20.3848	18.349	17.9843	17.2725	18.5422	18.5692	18.5628	16.9629	18.0874	16.8591
ACBD7	0.341802	0.206796	0.726796	0.0799474	0.0493719	0.0976845	0.847126	0.613492	0.680408	0.102905	0.116981	0.28239
ACCS	4.10052	4.16846	4.17394	2.73088	1.05123	0.87836	5.34406	2.84401	3.51503	2.80522	1.34423	1.4586
ACD	7.91619	8.52628	8.59003	8.70346	7.48943	9.4658	7.54632	8.14148	9.21666	10.8093	11.1914	11.6524
ACE	68.682	55.3769	86.0486	15.4745	11.5297	21.0621	154.788	160.412	143.707	45.3369	54.0135	51.8941
ACE2	0.0001	0.0173246	0.0187332	0.0001	0.0001	0.0001	0.0463014	0.0372753	0.0648912	0.029473	0.0147101	0.0001
ACER2	9.97829	10.7751	8.0094	1.13332	1.46183	1.82168	6.43324	7.9342	5.11702	1.60016	1.57799	1.27041
ACER3	42.3145	42.9242	42.931	38.1512	40.3207	44.4661	48.7427	50.4281	49.8248	35.9969	36.6569	39.5209
ACER3	42.3145	42.9242	42.931	38.1512	40.3207	44.4661	48.7427	50.4281	49.8248	35.9969	36.6569	39.5209
ACHE	0.132984	0.137897	0.0373665	6.24416	3.61338	9.36822	0.308109	0.204564	0.210672	28.8004	22.076	26.3315
ACIN1	117.69	155.792	146.943	132.254	120.83	119.652	144.01	139.393	154.615	128.454	132.308	149.851
ACKR2	0.0760337	0.0001	0.0932662	0.0160695	0.016524	0.0001	0.0001	0.0001	0.0972868	0.029473	0.0001	0.0157828
ACKR3	50.2117	65.282	68.0306	376.656	477.089	514.973	48.465	57.7145	69.3755	547.852	631.774	560.882
ACKR4	17.237	16.2392	26.1425	0.159795	0.262884	1.23617	26.7158	29.5852	34.388	2.73178	2.89289	5.64199
ACLY	227.895	207.244	211.087	293.001	297.893	299.134	215.216	208.682	208.646	223.493	238.787	240.757
ACLY	227.895	207.244	211.087	293.001	297.893	299.134	215.216	208.682	208.646	223.493	238.787	240.757
ACMSD	0.0380668	0.0173246	0.0187332	0.0480085	0.016524	0.0326282	0.0001	0.0186876	0.0162978	0.0147865	0.0001	0.0471483
ACN9	2.56286	2.39432	2.77645	1.50123	1.47826	1.57772	2.55658	2.97412	2.88331	1.9534	2.07473	1.89772
ACO1	59.3611	54.8087	56.5134	64.7384	64.5137	52.3544	74.475	76.5064	79.5313	57.5564	78.0047	55.2496
ACO2	79.1296	79.7979	81.9196	62.2507	64.2557	63.0914	74.149	74.6171	76.1909	66.3123	68.8186	62.3493
ACOT1	0.87305	1.58086	1.94715	0.894249	1.03552	1.3402	1.26477	1.74498	1.81828	1.26633	1.60479	2.49671
ACOT11	2.61981	1.91203	1.93796	1.27766	0.870558	0.537041	2.51038	1.67299	1.65228	1.44525	0.876704	1.0946
ACOT13	12.3058	11.2315	11.9019	10.474	10.4026	10.7242	13.044	11.8281	12.786	14.5744	11.1362	13.0169
ACOT2	6.75849	6.73884	7.57464	9.00703	8.55627	10.2238	7.94489	10.0026	9.64997	10.1306	11.0769	12.9824
ACOT4	0.227901	0.241245	0.484564	0.814544	1.11693	1.62651	0.32351	0.371853	0.51843	1.3072	1.18352	1.61543
ACOT7	25.5708	23.6148	22.7142	27.723	24.8332	24.8517	15.9088	14.6286	17.7366	19.2541	16.2028	17.4237
ACOT8	8.29274	8.17089	7.33638	5.9682	5.4572	5.86266	7.72372	8.30961	8.71683	7.02373	6.36569	6.38286
ACOT9	41.2322	45.4043	35.8318	72.8204	73.5138	65.8859	35.8217	36.0784	37.1738	57.1012	58.3235	57.0697
ACOX1	60.1434	55.9399	55.6109	50.6753	51.4398	56.0594	54.1934	54.2635	63.3493	44.6559	51.591	54.9802
ACOX2	2.80965	2.58379	4.17394	0.255612	0.197188	0.390438	4.20443	3.47599	4.68126	0.455381	0.321522	0.643094
ACOX3	13.5352	19.8773	18.6707	10.2845	19.2325	16.7196	13.9067	19.9446	21.122	9.4435	19.782	16.9219
ACOXL	0.0190834	0.0517739	0.0187332	0.0001	0.0493719	0.0651563	0.0463014	0.0372753	0.0001	0.0588459	0.0731504	0.0001
ACP1	53.1239	53.2767	53.514	49.7008	48.8092	49.5462	52.0887	50.1095	53.2033	48.1705	46.8494	49.275
ACP2	49.2243	50.5191	44.7567	29.7034	29.1362	27.8114	49.3894	48.4209	41.9041	51.3589	53.2691	42.7511
ACP5	3.70187	7.35503	3.44725	0.335459	0.377851	0.244061	1.81736	3.17859	1.16634	0.117592	0.263081	0.0471483
ACP6	3.15135	3.46225	3.83855	1.07006	1.03481	0.780776	3.2342	3.0113	3.82278	0.998781	1.21274	1.17631
ACP6	3.15135	3.46225	3.83855	1.07006	1.03481	0.780776	3.2342	3.0113	3.82278	0.998781	1.21274	1.17631
ACPL2	2.22116	3.03163	3.85718	1.03812	2.15164	2.69994	1.50934	1.8031	3.02909	1.7331	2.13317	2.68186
ACPP	0.0001	0.0173246	0.0187332	0.0001	0.0001	0.0163641	0.0309009	0.0558629	0.113485	0.0001	0.0001	0.0628311
ACR	0.208918	0.103448	0.0932662	0.0799474	0.0822198	0.0814204	0.385112	0.539142	0.729001	0.235084	0.102371	0.0785139
ACRBP	0.417735	0.654636	0.559097	0.175764	0.0822198	0.0814204	0.831725	0.985245	0.550826	0.352575	0.438402	0.313756
ACRC	0.759437	1.17137	0.819963	0.702757	0.673483	0.601871	1.40154	1.30124	1.42551	0.558186	0.555283	0.909701
ACRV1	0.114001	0.0862231	0.0559997	0.143825	0.0986438	0.0651563	0.0771023	0.0744506	0.0972869	0.0735324	0.175421	0.0941967
ACSBG1	0.576845	0.411022	0.477808	1.00887	0.793987	0.713921	0.53666	0.507445	0.39037	0.482781	0.646626	0.584293
ACSBG2	0.0570503	0.0001	0.0373665	0.0480085	0.0001	0.0163641	0.0309009	0.0001	0.0324956	0.029473	0.0293201	0.0001
ACSF2	7.65042	9.83536	8.73908	2.60313	2.71006	2.84631	8.30097	8.32737	7.85604	4.03888	3.68184	3.77965
ACSF3	11.3138	13.5378	12.8757	12.1529	10.8725	11.0429	12.5511	11.9318	13.2661	14.0545	14.0545	14.2712
ACSL1	15.6614	15.7779	12.1863	46.2954	46.5292	39.8959	15.5083	14.7772	13.2986	42.9722	42.4567	36.9959
ACSL3	91.5766	76.891	72.5021	280.782	219.147	255.454	102.474	84.7041	78.0904	407.123	324.584	286.499
ACSL4	60.3474	56.5492	62.5891	150.651	156.478	144.163	79.9571	77.1407	82.8046	104.433	107.244	104.607
ACSL5	2.50591	1.63644	3.37271	5.76508	5.30505	9.70979	4.49704	3.88492	4.61648	19.2981	16.7433	22.0813
ACSL6	0.0001	0.0001	0.0001	0.0001	0.016524	0.0488913	0.0309009	0.0001	0.0001	0.0147865	0.0001	0.0001
ACSM1	0.322818	0.516839	0.354132	0.159795	0.16434	0.374174	0.184906	0.353265	0.37265	0.132278	0.292301	0.235342
ACSM2A	0.139472	0.335456	0.339589	0.0001	0.0001	0.0001	0.0925028	0.260327	0.194474	0.0588459	0.0001	0.0001
ACSM2B	0.278364	0.302055	0.722706	0.0001	0.0986438	0.0163641	0.154105	0.0930382	0.275463	0.0147865	0.0001	0.0314656
ACSM3	41.1913	61.8692	72.9252	19.1351	30.6989	34.6159	25.2769	45.8269	55.6944	14.8478	22.4715	29.6116
ACSM5	0.0190834	0.0345493	0.074633	0.0001	0.0001	0.0163641	0.0617019	0.0930382	0.129682	0.0001	0.0001	0.0157828
ACSS1	22.7801	18.3961	23.7202	12.3126	6.96388	13.4018	25.5186	18.1229	21.6241	22.2059	16.3781	19.5723
ACSS2	19.9327	19.9979	22.1736	10.2366	11.4476	14.3125	22.2847	24.5544	25.1715	14.1432	15.1945	15.479
ACSS3	1.04419	1.1197	1.19263	0.111886	0.0822198	0.113949	1.10893	1.07818	1.27973	0.132278	0.0585403	0.203976
ACTA1	0.170951	0.0689985	0.0187332	0.032039	0.0493719	0.0976845	0.138704	0.130213	0.0324956	0.102905	0.204641	0.156928
ACTA2	4.84971	8.97116	5.34852	1.66015	2.72119	1.80225	3.42911	4.58133	2.9794	2.39258	3.21001	3.54028
ACTA2-AS1	0.124145	0.149815	0.241665	0.0168462	0.0875073	0.100853	0.144004	0.17731	0.0173927	0.04557	0.0482308	0.129691
ACTB	3388.39	3318.71	3080.01	4259.55	4285.26	4010.36	3585.81	3524.05	3503.9	3642.32	3916.3	3598.75
ACTBL2	0.0190834	0.0001	0.0559997	0.0480085	0.0001	0.0814204	0.0309009	0.0186876	0.0648912	0.0147865	0.0001	0.0157828
ACTBP11	0.477029	0.417972	0.224198	0.326096	0.314279	0.44243	0.278135	0.316945	0.325115	0.481557	0.856393	0.70889
ACTBP12	0.436719	0.361817	0.074633	0.0480085	0.180764	0.341646	0.0925028	0.334678	0.340254	0.220397	0.482232	0.470583
ACTBP2	13.1758	11.6899	8.46256	10.4007	8.95638	9.45517	10.6977	11.6048	11.3134	13.0414	15.0163	15.4371
ACTBP7	0.0190834	0.0001	0.074633	0.111886	0.0657959	0.0326282	0.0155005	0.0558629	0.0162978	0.0441594	0.0731504	0.0471483
ACTBP8	0.151967	0.0517739	0.0001	0.0001	0.0329479	0.0163641	0.107903	0.111626	0.0324956	0.161651	0.0585403	0.203976
ACTBP9	0.152411	0.293349	0.111899	0.143825	0.0659183	0.0488922	0.184906	0.204564	0.194474	0.280406	0.263081	0.172788
ACTC1	0.0001	0.0001	0.130533	0.0160695	0.0001	0.0488922	0.0001	0.0001	0.0162978	0.0001	0.0001	0.0628311
ACTG1	2502.89	2665.14	2451.16	3390.4	3542.56	3041.78	2670.52	2835.92	2698.45	2362.41	2543.46	2263.87
ACTG1P1	0.208918	0.0689985	0.0246381	0.0639779	0.016524	0.0645644	0.0463014	0.0258794	0.107217	0.185219	0.111637	0.0670817
ACTG1P10	0.297258	0.0490784	0.174458	0.13455	0.048521	0.166465	0.46446	0.423942	0.453639	0.124202	0.131738	0.309871
ACTG1P10	0.297258	0.0490784	0.174458	0.13455	0.048521	0.166465	0.46446	0.423942	0.453639	0.124202	0.131738	0.309871
ACTG1P11	0.0760363	0.0862231	0.0224653	0.115081	0.0438842	0.0488922	0.171705	0.15387	0.0324967	0.168998	0.125971	0.0001
ACTG1P12	0.0641891	0.0001	0.0001	0.0001	0.0001	0.0001	0.0001	0.0652615	0.0722687	0.0001	0.0001	0.0001
ACTG1P2	0.0760383	0.0001	0.0895614	0.0288449	0.016524	0.0326282	0.0287009	0.0879689	0.0324967	0.168998	0.10799	0.0628311
ACTG1P3	0.0190834	0.0345493	0.0559997	0.0639779	0.0493719	0.0651563	0.0309009	0.0744506	0.0001	0.0147865	0.0731504	0.0314656
ACTG1P4	0.0001	0.0345493	0.0001	0.0001	0.0139612	0.0001	0.00125637	0.000100003	0.0350073	0.057078	0.0147101	0.0258154
ACTG1P9	0.114001	0.120672	0.124628	0.0320391	0.0334304	0.163333	0.0771023	0.253135	0.216939	0.284948	0.151545	0.161272
ACTG1	2502.89	2665.14	2451.16	3390.4	3542.56	3041.78	2670.52	2835.92	2698.45	2362.41	2543.46	2263.87
ACTG2	0.0190834	0.0001	0.0001	0.0160695	0.0001	0.0163641	0.138704	0.0001	0.0324956	0.029473	0.0585403	0.0314656
ACTL10	0.474686	0.757984	0.652264	0.798574	0.788451	0.87836	0.415913	0.70643	0.793793	0.910662	0.905924	1.08221
ACTL6A	35.0111	36.7889	37.5463	37.4961	36.2314	35.253	40.0869	36.7152	38.0336	37.9206	37.7026	35.9473
ACTN1	436.913	427.5	466.027	416.789	405.141	497.514	452.575	448.876	491.954	387.995	400.884	472.496
ACTN1-AS1	0.0001	0.0001	0.0001	0.032039	0.0001	0.0326282	0.0309009	0.0001	0.0486934	0.0001	0.0001	0.0157828
ACTN2	0.227901	0.241245	0.0932662	0.447246	0.312155	0.422966	0.0463014	0.111626	0.0972869	0.528813	0.467622	0.784239
ACTN3	0.0001	0.0001	0.0001	0.032039	0.0001	0.0163641	0.0463014	0.0186876	0.0001	0.0001	0.0001	0.0001
ACTN4	342.313	351.331	310.413	353.478	366.357	326.707	376.91	392.083	356.283	342.863	372.054	338.16
ACTN4P1	2.18356	1.86063	1.19287	2.09356	1.33084	1.4964	2.51166	2.02677	1.83246	2.58525	2.2357	1.82005
ACTR10	45.788	44.7843	42.5398	38.3429	42.407	41.0828	42.6903	41.7294	48.0271	43.0608	45.3794	43.3162
ACTR1A	192.727	202.504	194.889	187.839	194.325	201.323	165.26	161.191	182.646	174.584	186.69	198.008
ACTR1B	29.1587	32.6407	33.186	23.3156	22.9443	24.0547	35.9449	37.287	39.3768	37.8618	42.4422	39.5048
ACTR2	523.995	496.119	512.043	589.475	613.617	584.926	449.39	417.439	436.826	490.481	511.963	493.804
ACTR3	263.263	252.95	238.49	496.743	514.837	456.767	270.231	248.542	246.3	399.408	404.821	370.855
ACTR3B	3.40192	3.65772	3.87069	2.91974	3.59486	2.94354	3.96336	4.39768	3.71771	2.89015	3.42338	2.68157
ACTR3C	0.774636	0.373039	0.393813	0.386144	0.232125	0.470703	0.271961	0.509657	0.331944	0.7523	0.448306	0.391003
ACTR3P2	0.246884	0.190497	0.0187332	0.175777	0.0994663	0.146477	0.0617019	0.185976	0.0327053	0.147576	0.28102	0.345121
ACTR5	5.29647	5.15026	5.44101	5.22212	5.15723	4.76547	5.92928	5.31617	5.53975	5.27255	6.66229	6.35163
ACTR6	13.782	15.5367	15.0185	11.8973	12.9915	12.2957	14.3841	13.7363	15.0965	11.8667	12.4186	11.0251
ACTR8	33.7147	30.7805	29.9995	38.7102	36.3625	31.9101	34.5435	29.889	27.099	34.7924	33.5742	27.6174
ACTRT3	4.7243	4.73507	4.36028	3.67308	4.02142	4.74921	3.32288	3.53082	3.54742	3.34737	3.32734	3.41092
ACVR1	50.4202	55.1025	61.8808	41.1219	46.9727	51.6379	51.1456	61.5809	66.2834	42.8697	47.6588	51.9895
ACVR1B	44.3835	46.3862	54.0735	44.2514	48.2864	57.6725	40.7037	46.2278	49.4194	49.8168	61.0117	66.8556
ACVR1C	0.0190834	0.0345493	0.0932662	0.0160695	0.0001	0.0488922	0.0617019	0.0744506	0.129682	0.029473	0.0293201	0.0785139
ACVR2A	12.6801	13.7752	13.0886	10.2014	10.5094	8.54668	14.416	14.9299	15.0858	9.56818	9.80405	8.88975
ACVR2B	14.7312	11.9884	13.3042	11.035	12.8108	10.5392	14.9231	17.1565	13.3147	8.65043	10.6801	7.88854
ACVR2B-AS1	0.189934	0.465165	0.242332	0.0959169	0.0493719	0.162741	0.246507	0.278915	0.243067	0.0882189	0.0585403	0.0628311
ACVRL1	247.374	241.35	266.43	251.801	238.745	250.001	327.334	312.951	314.998	399.327	406.626	333.819
ACY1	2.87546	3.0278	3.03713	2.7781	2.49601	3.23354	4.40878	4.41849	5.09307	3.94057	4.52107	4.03437
ACYP1	2.20218	2.53212	3.11185	2.71491	2.87429	3.23665	2.72598	2.58378	3.33685	2.27651	2.45459	3.12097
ACYP2	3.91068	3.4278	3.14912	2.20389	2.28303	2.37466	4.37384	4.31243	3.87138	2.76116	2.60058	2.10159
AD000090.2	2.48573	3.63216	2.55217	2.04372	1.54274	1.31749	2.84837	1.83838	2.1868	1.74686	1.16891	1.32706
AD000092.3	0.551113	0.742441	0.370372	0.255908	0.152258	0.307948	0.246507	0.483913	0.373609	0.52277	0.482255	0.635409
AD000671.6	0.0358759	0.267183	0.411506	0.319203	0.000371751	0.0926633	0.194392	0.161319	0.00567086	0.353149	0.439868	0.357766
AD000684.2	0.0190834	0.0689985	0.0373665	0.0480085	0.0001	0.0001	0.0001	0.0372753	0.0972869	0.0001	0.0001	0.0157828
AD001527.7	0.0001	0.0345493	0.0187332	0.0480085	0.0001	0.0326282	0.0001	0.0001	0.0001	0.0147865	0.0001	0.0001
ADA	12.643	13.5386	11.5527	14.5004	14.4039	8.18093	15.7547	13.5133	14.0274	12.9682	14.391	9.09608
ADAD2	0.0380668	0.155122	0.0559997	0.0160695	0.016524	0.0001	0.0617019	0.148801	0.0001	0.0147865	0.0877604	0.0001
ADAL	3.41712	3.18666	3.01869	2.49134	2.84145	2.63488	3.63461	2.67672	2.9481	2.83459	2.45459	2.16432
ADAM10	281.182	269.62	271.74	227.106	249.134	248.013	291.758	294.1	256.21	294.983	316.808	277.442
ADAM11	0.588586	0.44794	0.354132	0.30352	0.180764	0.195269	0.723922	0.799369	0.324056	0.176338	0.0877604	0.0785139
ADAM12	2.8666	1.55032	2.18019	12.8396	10.2651	7.70927	0.785524	0.409028	1.08535	1.45406	0.701383	1.64679
ADAM15	112.875	123.726	136.861	82.2426	79.7383	103.879	126.823	134.314	150.284	106.108	112.221	128.113
ADAM17	79.2788	87.0174	85.5547	86.9828	93.8109	89.0399	93.3664	97.3993	93.3038	99.5819	112.906	103.616
ADAM19	111.528	124.673	111.747	71.5274	84.37	90.7247	80.0408	93.2549	79.9838	82.8903	101.055	89.9251
ADAM1A	2.42998	3.22111	2.77645	2.81073	2.95641	2.22828	2.80298	2.06333	2.47836	2.05621	2.4692	2.18001
ADAM1B	0.0380668	0.0001	0.074633	0.0160695	0.0329479	0.0488922	0.0155005	0.0558629	0.0486934	0.0001	0.0147101	0.0001
ADAM20	0.0570503	0.0173246	0.0559997	0.0001	0.016524	0.0163641	0.0463014	0.0744506	0.113485	0.0882189	0.0877604	0.0941967
ADAM20P1	0.0001	0.0345492	0.0001	0.0480085	0.0329479	0.0001	0.0001	0.0927411	0.0597595	0.0410925	0.0585403	0.0628311
ADAM21	0.132984	0.103448	0.260965	0.0160695	0.0822198	0.0814204	0.107903	0.0372753	0.254537	0.0735324	0.292301	0.329438
ADAM21P1	0.0001	0.0173246	0.0187332	0.0001	0.0001	0.0001	0.0309009	0.0001	0.0372236	0.0001	0.0147101	0.0157828
ADAM22	2.48693	2.70437	3.44725	0.271581	0.213612	0.244061	2.15617	2.93695	2.75373	0.558186	0.379962	0.56468
ADAM23	43.9657	41.4593	39.093	19.8501	20.3985	19.0454	52.9775	62.5856	42.8918	19.768	28.7088	17.847
ADAM28	0.835371	1.20582	0.596364	0.143825	0.574939	0.406702	0.169505	0.130213	0.129682	0.117592	0.219251	0.298073
ADAM32	0.265868	0.585737	0.260965	0.415307	0.328579	0.195269	0.354311	0.297502	0.745199	0.235084	0.175421	0.141245
ADAM33	0.0190834	0.0173246	0.0001	0.0160695	0.0001	0.0001	0.0155005	0.0186876	0.0001	0.0147865	0.0001	0.0157828
ADAM8	0.0380668	0.0862231	0.149166	0.111886	0.131492	0.113949	0.0309009	0.185976	0.113485	0.24977	0.190031	0.251024
ADAM9	186.429	197.467	200.978	319.452	379.593	352.646	317.532	312.297	337.643	377.432	399.236	394.744
ADAMTS1	6.34056	7.63061	9.31673	14.1651	14.4368	12.9788	11.9509	11.4873	15.0478	14.1284	14.5371	18.7095
ADAMTS10	7.78331	11.3856	13.621	6.45177	4.0404	6.87981	10.4262	9.42402	11.7435	5.53691	5.42043	8.34334
ADAMTS10	7.78331	11.3856	13.621	6.45177	4.0404	6.87981	10.4262	9.42402	11.7435	5.53691	5.42043	8.34334
ADAMTS12	14.5224	8.44016	12.9316	2.06016	1.74104	2.42345	5.66747	3.71763	5.28059	0.940035	0.701383	1.14494
ADAMTS13	1.17707	1.94648	1.75162	0.383368	0.509243	0.536814	1.41694	1.82169	1.42551	0.5435	0.453012	0.407852
ADAMTS13	1.17707	1.94648	1.75162	0.383368	0.509243	0.536814	1.41694	1.82169	1.42551	0.5435	0.453012	0.407852
ADAMTS14	0.0001	0.0001	0.0001	0.0001	0.0001	0.0163641	0.0001	0.0001	0.0162978	0.0001	0.0001	0.0157828
ADAMTS15	0.341802	0.792433	1.0063	0.0001	0.0329479	0.0814204	1.38614	1.82169	1.91144	0.0147865	0.0293201	0.141245
ADAMTS17	0.151498	0.120672	0.074633	0.0480085	0.131492	0.0814204	0.246507	0.130213	0.301757	0.176338	0.233861	0.219659
ADAMTS18	97.6502	57.8384	65.2721	15.1072	10.3308	8.45742	198.96	106.805	91.5497	16.2433	7.64043	4.65789
ADAMTS2	0.0190834	0.0173246	0.0001	0.0001	0.0001	0.0814204	0.0001	0.0001	0.0162978	0.029473	0.0001	0.0001
ADAMTS3	4.38527	4.35793	4.06215	4.88676	4.48384	4.70042	4.06582	5.63215	5.32918	6.57964	8.79536	6.32026
ADAMTS4	20.2554	15.5539	10.3415	59.7415	47.9581	43.6693	9.70238	5.16747	5.63694	41.1371	30.9734	40.8226
ADAMTS5	0.0190834	0.0173246	0.0187332	0.255612	0.24646	0.113949	0.0001	0.0001	0.0162978	0.161651	0.190031	0.0941967
ADAMTS6	17.0283	22.1855	15.801	58.3837	55.6609	38.8544	14.0145	14.7216	15.2422	30.196	24.4134	23.0694
ADAMTS7	100.994	107.507	113.147	54.5566	52.1017	53.5377	87.7787	94.6968	93.7085	59.8441	66.6956	65.2234
ADAMTS7P1	0.000100958	0.59897	0.00010019	0.0001	0.440533	0.0001	0.0001	0.330539	0.0115751	0.0495246	0.502265	0.00398707
ADAMTS7P2	0.171276	0.202448	0.223823	0.0001	0.148915	0.0596503	0.0617981	0.61386	0.0713482	0.0167997	0.169773	0.137176
ADAMTS7P3	0.319693	0.384244	0.293689	0.234497	0.257279	0.0693282	0.296985	0.362064	0.447329	0.370432	0.42179	0.279764
ADAMTS7P4	0.114285	0.184307	0.0933991	0.0001	0.0194588	0.0219844	0.0309265	0.0576121	0.0001	0.0516393	0.0601954	0.0518811
ADAMTS8	0.0570503	0.0173246	0.0001	0.0160695	0.0001	0.0326282	0.0001	0.0186876	0.0162978	0.029473	0.0293201	0.0785139
ADAMTS9	78.8944	60.6819	37.4898	61.1467	47.2845	28.4295	36.3579	28.5111	23.3087	51.359	56.3207	38.6566
ADAMTS9-AS1	0.191638	0.0351505	0.205345	0.0482218	0.0169762	0.049156	0.357012	0.411305	0.324056	0.029473	0.0886607	0.0645213
ADAMTS9-AS2	0.246884	0.22402	0.223699	0.111886	0.115068	0.0976845	0.446713	0.39044	0.324056	0.161651	0.190031	0.0628311
ADAMTSL1	1.93641	2.46322	1.90069	4.50349	4.59882	4.01733	5.17466	5.39052	3.49883	4.25918	5.01136	4.20309
ADAMTSL2	0.0001	0.0173246	0.0187332	0.0480085	0.0329479	0.0326282	0.0155005	0.0186876	0.0162978	0.029473	0.0001	0.0001
ADAMTSL3	0.0190834	0.0001	0.0373665	0.0001	0.0329479	0.0001	0.0925028	0.0558629	0.129682	0.029473	0.0147101	0.0941967
ADAMTSL4	0.88481	1.26804	1.05119	0.424957	0.41075	0.396999	0.964331	1.29767	0.845741	0.599431	0.739433	0.389067
ADAMTSL4-AS1	0.0190834	0.0001	0.0187332	0.0160695	0.016524	0.0651563	0.0155005	0.0372753	0.0486934	0.0001	0.0001	0.0001
ADAP1	0.307415	0.620187	0.372765	2.57037	2.001	2.25087	0.244769	0.111626	0.437435	1.83889	1.70706	1.91131
ADAP2	0.474686	0.48239	0.484564	0.30352	0.197188	0.0651563	0.123304	0.185976	0.37265	0.161651	0.0147101	0.0941967
ADAR	331.025	292.854	326.844	397.88	391.656	604.379	314.052	316.949	318.052	720.159	663.236	793.433
ADARB1	20.8629	19.9979	26.3847	15.0913	14.9788	15.7925	34.1122	30.0376	33.7724	11.4702	12.5355	12.4836
ADARB2	0.0190834	0.0173246	0.111899	0.032039	0.0001	0.0001	0.0001	0.0001	0.0001	0.0001	0.0293201	0.0157828
ADAT1	15.9462	18.0343	16.0619	14.2448	18.7727	12.9788	19.1121	21.8964	17.9311	20.0912	24.0191	15.5731
ADAT2	5.01173	7.35501	6.3913	3.83277	4.451	3.1228	6.23729	6.72883	6.7222	4.78789	4.96752	5.00291
ADAT3	1.87946	3.10053	2.35518	2.95445	2.59508	2.87884	1.78492	2.36797	2.42977	2.54086	2.53915	3.44558
ADC	0.892321	1.13693	1.04356	0.718727	0.739179	0.79704	0.308109	0.31609	0.469837	0.49944	0.365352	0.878336
ADCK1	3.3222	2.73881	2.66465	1.66093	1.24832	1.35002	3.00319	3.17859	3.17487	2.42337	2.27927	2.0075
ADCK2	11.2193	15.9673	20.0682	7.28217	12.1547	12.4584	11.5662	16.6922	20.7009	6.22719	9.33886	11.8568
ADCK3	9.24504	10.8344	11.9813	4.69513	3.69549	3.90348	11.3502	9.46123	11.5978	5.50753	5.15745	5.08132
ADCK4	6.64429	8.1129	8.06828	3.89665	4.00755	4.42393	6.57609	6.5987	7.87223	5.49284	5.47887	6.90051
ADCK5	3.07542	3.66895	3.26092	3.09818	2.10237	1.98432	3.09559	2.56519	2.78612	2.67304	2.7614	2.61912
ADCK5	3.07542	3.66895	3.26092	3.09818	2.10237	1.98432	3.09559	2.56519	2.78612	2.67304	2.7614	2.61912
ADCY1	0.797404	0.44794	0.68953	0.351429	0.361427	0.455494	0.154105	0.278915	0.534628	0.191024	0.306912	0.235342
ADCY10	0.0190834	0.0001	0.0001	0.0001	0.0001	0.0001	0.0001	0.0372753	0.0162978	0.0001	0.0147101	0.0157828
ADCY10P1	0.170951	0.465165	1.09946	0.239642	0.16434	0.179005	0.462114	0.223152	0.971969	0.0588459	0.116981	0.156928
ADCY2	0.0001	0.0001	0.0373665	0.0001	0.0001	0.0001	0.0155005	0.0186876	0.0972869	0.0001	0.0001	0.0001
ADCY3	36.8996	33.2871	28.1627	48.0554	45.0892	38.2405	30.4956	26.8137	25.8989	45.9053	45.1341	36.216
ADCY4	27.6731	47.0578	38.3101	43.8696	38.7344	37.9279	41.0853	43.6624	40.5989	68.0689	66.3118	67.48
ADCY5	0.132984	0.0689985	0.0932662	0.032039	0.016524	0.113949	0.0617019	0.0744506	0.081089	0.0588459	0.102371	0.0157828
ADCY6	59.5312	67.8998	65.6649	57.922	64.1677	68.9425	57.1203	57.0645	56.8711	55.3679	63.6272	63.0294
ADCY7	12.1915	8.45738	8.755	13.8985	9.93543	11.9168	8.20406	5.74237	5.28919	8.90055	6.07025	6.72546
ADCY9	30.0129	27.6973	33.3536	24.8007	24.8167	27.5189	34.6049	34.3872	36.3317	21.5305	22.9379	24.8416
ADCYAP1	0.0001	0.0001	0.0001	0.0001	0.016524	0.0326282	0.0001	0.0001	0.0162978	0.0735324	0.0001	0.0157828
ADCYAP1R1	0.132984	0.0345493	0.0373665	0.032039	0.0001	0.0001	0.0617019	0.0186876	0.0162978	0.0441594	0.0293201	0.0314656
ADD1	257.831	271.306	291.514	199.775	212.917	240.111	285.288	289.277	321.726	210.152	227.914	240.808
ADD2	0.284851	0.103448	0.316865	0.0959169	0.0822198	0.0651563	0.107903	0.0186876	0.226869	0.176338	0.0585403	0.0157828
ADD2	0.284851	0.103448	0.316865	0.0959169	0.0822198	0.0651563	0.107903	0.0186876	0.226869	0.176338	0.0585403	0.0157828
ADD3	123.732	124.916	105.466	171.238	213.926	203.484	90.4152	92.7344	77.0532	251.611	273.119	217.214
ADH5	53.1779	54.521	53.7321	41.1291	41.1863	40.6536	58.9461	60.0685	65.8017	46.9375	50.0642	42.4865
ADH5P2	0.0190969	0.0173246	0.0001	0.0001	0.016524	0.0001	0.0155005	0.0001	0.0162978	0.0147865	0.0293201	0.0001
ADH5P3	0.0950171	0.0345493	0.074633	0.0160695	0.0001	0.0976845	0.0309009	0.0558629	0.0486934	0.0147865	0.102371	0.0941967
ADH5P4	2.91787	2.6131	2.89364	1.78123	1.77775	1.99051	2.92867	2.46061	3.02321	2.34623	2.7354	2.17416
ADHFE1	0.398752	1.27472	0.857229	0.0160695	0.147916	0.113949	1.10893	1.41276	1.60368	0.0588459	0.131591	0.125562
ADI1	75.5873	79.3505	86.8252	40.7038	42.5378	44.2535	84.9886	87.0254	102.266	47.5838	49.5991	58.591
ADIPOQ-AS1	0.132984	0.155122	0.130533	0.159795	0.192092	0.325382	0.0155005	0.0558629	0.129682	0.0735324	0.160811	0.251024
ADIPOR1	83.9449	83.6776	84.3924	88.0237	93.1056	83.0747	84.2426	82.8273	85.6693	76.8387	82.0042	72.1417
ADIPOR2	63.4617	63.714	62.6637	69.9464	71.0009	64.7637	72.1358	74.4436	68.6789	66.7207	76.1039	64.1269
ADIRF	0.214016	0.285093	0.690642	0.228804	0.226798	0.139741	0.343463	0.114198	0.598884	0.0802065	0.0840437	0.197906
ADIRF-AS1	0.268865	0.317969	0.461403	0.202572	0.085457	0.136948	0.318957	0.362646	0.480412	0.0668583	0.222911	0.178571
ADK	15.6804	14.7099	11.031	18.365	17.6394	12.9788	14.8924	14.7959	12.4238	16.0156	14.9237	11.8092
ADM	21.7171	26.5087	23.3103	9.43807	12.2031	8.8803	38.2396	50.0936	37.4006	20.4878	30.462	16.6083
ADM2	0.284851	0.344593	0.260965	11.035	9.08258	12.8812	0.67772	0.892306	0.761397	53.869	50.1999	48.5225
ADM5	1.22922	1.91649	1.14218	0.560803	0.419175	0.352776	0.431313	0.47426	0.226869	0.164945	0.175081	0.126167
ADNP	125.789	115.868	121.017	81.4423	80.0683	87.3378	124.404	133.044	126.378	81.8162	87.8332	86.4752
ADNP2	30.0888	30.7805	33.8381	32.8174	34.244	37.7816	35.3442	35.3538	35.1655	39.7565	43.1581	40.2264
ADO	26.1403	26.2332	24.4283	29.5916	29.2348	26.4618	25.1799	26.1901	25.9814	26.4651	28.2268	23.54
ADORA1	0.0001	0.0001	0.0373665	0.0001	0.0001	0.0163641	0.0155005	0.0001	0.0486934	0.0147865	0.0001	0.0314656
ADORA2A	16.5595	16.456	15.8385	31.256	35.5865	14.9695	15.3555	13.405	15.0503	17.5552	25.5686	14.4934
ADORA2A-AS1	0.437199	0.17272	0.242607	0.623561	0.641205	0.0976845	0.154249	0.148801	0.194632	0.103086	0.175711	0.0788347
ADORA2B	7.3467	6.85549	7.97512	3.73696	3.20278	4.09864	4.42004	4.57266	5.83132	2.64367	3.12665	2.88573
ADORA3	0.246884	0.137897	0.0559997	0.032039	0.0329479	0.0001	0.0771023	0.0372753	0.0648912	0.0001	0.0001	0.0001
ADPGK	47.8893	49.5695	47.4772	43.7386	41.6303	43.8434	54.286	50.2422	50.5165	52.0632	50.986	50.1387
ADPGK-AS1	0.0628382	0.0202447	0.0193098	0.0172928	0.0536311	0.0700037	0.0319864	0.0001	0.0531075	0.0155743	0.0318579	0.0001
ADPRH	11.656	8.56072	12.8383	11.2586	9.85446	14.3288	8.74758	8.49465	14.5458	13.306	11.9366	18.8664
ADPRHL1	0.341802	0.465165	0.521831	0.175764	0.147916	0.276589	0.631519	0.483379	0.51843	0.205711	0.131591	0.345121
ADPRHL2	16.7055	17.8104	19.3041	21.2555	19.8403	27.6816	18.8349	19.9446	21.4784	37.4506	33.1211	40.3989
ADPRM	4.19544	4.11679	4.82611	3.0343	4.18821	4.65163	4.12742	4.36819	5.73413	3.53954	3.60879	5.15972
ADRA1B	0.0950171	0.0345493	0.130533	0.032039	0.0986438	0.130213	0.246507	0.0930382	0.226869	0.0882189	0.0147101	0.0471483
ADRA1D	0.0190834	0.0862231	0.0001	0.111886	0.0001	0.0326282	0.0309009	0.0744506	0.0162978	0.0147865	0.0147101	0.0157828
ADRA2A	0.398752	0.70631	1.71436	0.0480085	0.0986438	0.0488922	0.200306	0.63208	0.550826	0.029473	0.190031	0.125562
ADRA2B	0.0380668	0.0173246	0.0001	0.0160695	0.0001	0.0001	0.0001	0.0558629	0.0001	0.0001	0.0001	0.0157828
ADRA2C	0.0001	0.0173246	0.0373665	0.111886	0.115068	0.130213	0.0309009	0.0372753	0.0486934	0.0588459	0.0877604	0.0471483
ADRB1	0.0570503	0.189571	0.0932662	0.0480085	0.0657959	0.0163641	0.107903	0.0930382	0.275463	0.0147865	0.0877604	0.0471483
ADRB2	0.322818	0.361817	0.372765	0.30352	0.131492	0.341646	0.400512	0.427616	0.37265	0.176338	0.365352	0.517632
ADRB3	0.303835	0.137897	0.149166	0.0639779	0.197188	0.146477	0.0771023	0.0186876	0.0162978	0.029473	0.0585403	0.0785139
ADRBK1	49.4515	55.2565	55.6954	42.3669	42.9162	43.6201	52.7615	52.1758	55.3489	39.7714	37.9567	40.3835
ADRBK2	4.02459	3.82397	4.50934	7.28218	7.90003	7.18882	4.97445	4.75854	5.23199	7.79862	7.72883	6.80643
ADRM1	50.9422	51.1466	47.9199	68.2485	67.0907	64.5639	48.5687	48.23	54.3222	68.1369	66.8611	66.8635
ADSL	40.1309	44.3191	41.3103	44.7621	48.1554	47.3284	40.4104	44.0346	40.9485	50.5804	54.028	49.5111
ADSS	113.291	101.227	112.485	80.0891	87.4193	83.0945	133.719	121.386	123.646	84.5623	85.7886	86.2924
ADSSL1	0.987238	0.844107	1.06219	0.511123	0.427123	0.43923	1.72495	1.87745	1.94384	0.675678	0.745214	0.56468
ADTRP	1.08216	0.413491	0.931762	1.78868	0.772027	0.894624	1.26294	0.725018	1.00436	1.39532	0.555283	0.956749
AE000658.25	0.114001	0.0690258	0.0559997	0.0959169	0.032951	0.0814204	0.0309009	0.130213	0.0162978	0.176338	0.102371	0.0628541
AE000658.27	0.0443683	0.121636	0.0187332	0.0639779	0.0657959	0.049068	0.0155651	0.0558629	0.0727203	0.0735324	0.0647235	0.0785139
AEBP1	69.2716	69.1048	84.2594	71.3668	70.8046	91.3242	87.8587	99.649	112.073	71.7431	95.5636	112.443
AEBP2	27.6969	29.0063	30.0742	27.4037	32.2734	29.4871	39.7182	34.8704	35.3602	29.2262	31.1487	31.5224
AEN	38.4417	43.9401	42.1491	57.1881	57.894	52.7294	27.5055	24.3869	28.6376	36.3788	37.2707	37.6391
AES	226.221	230.52	247.354	193.903	183.007	205.718	187.517	180.118	216.494	165.373	140.858	175.838
AF001548.5	0.531636	0.344447	0.205066	0.127856	0.0822198	0.113949	0.446713	0.446203	0.421243	0.205711	0.292301	0.109879
AF011889.2	0.193003	0.0474755	0.119711	0.0001	0.0635952	0.0489182	0.027784	0.0316792	0.02448	0.0938514	0.0001	0.0529735
AF011889.2	0.193003	0.0474755	0.119711	0.0001	0.0635952	0.0489182	0.027784	0.0316792	0.02448	0.0938514	0.0001	0.0529735
AF013593.1	0.0573315	0.0173246	0.0559997	0.0161028	0.0493719	0.0489886	0.0617019	0.0744506	0.0486934	0.117798	0.0001	0.109975
AF064858.8	0.0950171	0.103448	0.149166	0.0799474	0.0329479	0.0163641	0.123304	0.148801	0.0972869	0.0735324	0.0147101	0.0785139
AF127936.7	3.05643	3.3589	3.67085	5.04646	5.42001	6.22924	2.77218	3.36446	2.9805	4.61165	4.12014	4.57947
AF129075.5	0.0190834	0.0173246	0.0373665	0.0639779	0.147916	0.0163641	0.0925028	0.148801	0.0324956	0.029473	0.0147101	0.0314656
AF131215.2	2.08828	1.98093	3.05595	1.10199	0.985538	1.12232	2.35637	2.62096	2.42977	1.23376	1.57799	1.33314
AF131215.4	0.0380668	0.0001	0.0001	0.0001	0.0001	0.0488922	0.0001	0.0186876	0.0001	0.0001	0.0001	0.0314656
AF131215.5	0.0380668	0.0001	0.0001	0.0480085	0.016524	0.0651563	0.0155005	0.0001	0.0001	0.0001	0.0147101	0.0314656
AF131215.8	0.0380668	0.0862231	0.0187332	0.0160695	0.0329479	0.0001	0.0155005	0.0744506	0.0324956	0.0441594	0.0293201	0.0471483
AF131215.9	0.911304	0.964679	1.04356	0.654849	0.591363	0.683191	0.98573	1.17112	0.826188	0.396635	0.628333	0.439218
AF131216.6	0.440502	0.45186	0.357554	0.579759	0.48037	0.821051	0.360355	0.299222	0.32769	0.415462	0.383789	0.397939
AF131217.1	0.0001	0.0001	0.0001	0.0160695	0.0001	0.0163641	0.0001	0.0001	0.0001	0.0001	0.0001	0.0001
AF146191.4	0.114001	0.0517739	0.0001	0.0001	0.0001	0.0163641	0.0463014	0.0186876	0.0162978	0.0001	0.0147101	0.0157828
AF146191.4	0.114001	0.0517739	0.0001	0.0001	0.0001	0.0163641	0.0463014	0.0186876	0.0162978	0.0001	0.0147101	0.0157828
AF186192.5	0.0001	0.0689985	0.0187332	0.0160695	0.0001	0.0651563	0.0155005	0.0372753	0.0001	0.0001	0.0001	0.0157828
AF196972.4	0.398752	0.292919	0.242332	0.191734	0.312155	0.244061	0.215706	0.204564	0.14588	0.323202	0.409182	0.39228
AF196972.4	0.398752	0.292919	0.242332	0.191734	0.312155	0.244061	0.215706	0.204564	0.14588	0.323202	0.409182	0.39228
AF196972.9	0.0190834	0.0001	0.0187332	0.0001	0.016524	0.0001	0.0155005	0.0186876	0.0001	0.0001	0.0001	0.0471483
AF196972.9	0.0190834	0.0001	0.0187332	0.0001	0.016524	0.0001	0.0155005	0.0186876	0.0001	0.0001	0.0001	0.0471483
AF207550.1	0.0570503	0.0517739	0.0932662	0.0959169	0.115068	0.0814204	0.0001	0.0372753	0.0162978	0.0147865	0.0001	0.0471483
AF213884.2	0.0570503	0.0173246	0.0001	0.0160695	0.0822198	0.0326282	0.0309009	0.0001	0.0324956	0.117592	0.0731504	0.0471483
AF230666.2	0.238356	0.384484	0.147159	0.454358	0.201189	0.314309	0.328151	0.243303	0.246083	0.343941	0.169038	0.270298
AFAP1	188.292	168.898	198.395	196.165	216.914	244.27	224.3	222.419	235.906	185.566	208.235	205.095
AFAP1-AS1	0.236254	0.597236	0.650857	0.558445	0.351557	0.699224	0.610727	0.531033	0.617484	0.491293	0.442865	0.635836
AFAP1L1	69.2704	64.8319	37.434	65.2976	65.9242	37.6347	39.9797	38.7179	25.9816	47.4799	41.8869	26.692
AFAP1L2	4.1195	9.12918	5.92547	0.143825	0.24646	0.634399	7.99294	14.0152	8.0018	0.895975	1.4465	0.925384
AFF1	229.255	182.016	206.771	115.391	122.244	143.542	279.991	284.532	265.272	137.262	155.478	155.952
AFF2	0.873337	1.24027	0.447298	1.66093	2.61151	0.569343	0.246507	0.725018	0.307858	1.3072	2.06012	1.05085
AFF2	0.873337	1.24027	0.447298	1.66093	2.61151	0.569343	0.246507	0.725018	0.307858	1.3072	2.06012	1.05085
AFF3	0.436719	0.292919	0.260965	4.91869	5.00941	2.74873	0.169505	0.520554	0.0486934	4.18575	5.72725	2.58776
AFF4	179.776	151.233	155.007	235.614	279.394	292.352	205.378	214.339	208.141	202.371	224.853	214.409
AFG3L1P	3.94865	7.30335	6.24223	8.06469	7.09525	6.29431	4.29683	4.49831	4.92423	6.12436	5.31817	6.63391
AFG3L2	40.8919	38.5013	41.7728	44.4728	41.7558	41.679	37.2756	38.1261	39.7523	38.0423	37.7854	36.8405
AFG3L2P1	0.173883	0.275694	0.186432	0.30352	0.197188	0.325382	0.0925028	0.148801	0.275463	0.164535	0.204641	0.28239
AFMID	15.4906	14.2104	12.857	9.98102	8.85262	8.73391	15.878	16.2828	15.0964	10.9709	11.3667	9.77047
AFTPH	27.5451	29.523	30.2418	23.1559	25.1779	25.2419	26.1192	26.4317	29.1239	25.1288	26.7512	25.7825
AGA	6.96702	6.94162	9.96889	3.33772	3.95827	3.70831	10.3184	11.7103	12.4076	6.1831	6.10712	7.2926
AGAP1	27.1084	24.4246	25.2854	9.31032	11.1684	10.8645	27.8903	30.428	27.642	9.82535	13.5436	9.62932
AGAP10	2.02405	3.56153	2.88113	2.13399	1.52931	1.72534	1.94381	2.27243	1.03791	1.58792	1.9087	1.52866
AGAP11	0.0918326	0.126953	0.0001	0.0814171	0.0001	0.0001	0.0001	0.0001	0.056371	0.0001	0.0001	0.0001
AGAP2	0.0195988	0.0001	0.0572536	0.0488092	0.0334501	0.0163641	0.0314042	0.0186876	0.0167035	0.0001	0.0301797	0.0805761
AGAP2-AS1	7.6499	8.14735	10.0049	4.79014	5.38666	7.20509	8.37745	8.82923	10.0909	5.56627	6.41306	8.5922
AGAP3	75.7246	89.3616	86.0117	45.513	43.6549	46.1899	69.7328	71.8777	74.0074	40.7258	47.1757	44.7589
AGAP4	1.58089	2.19709	1.84537	1.70087	1.22465	1.02214	1.3842	1.41641	1.63714	1.06341	1.20106	1.57112
AGAP4	1.58089	2.19709	1.84537	1.70087	1.22465	1.02214	1.3842	1.41641	1.63714	1.06341	1.20106	1.57112
AGAP5	1.48099	1.71867	1.29688	1.01037	0.982509	0.58231	1.54026	1.46472	1.39685	1.46819	1.15276	0.789776
AGAP6	3.45235	6.33267	5.00883	6.96815	5.12934	4.73045	4.30174	3.53	4.65305	5.23914	4.16771	4.77375
AGAP6	3.45235	6.33267	5.00883	6.96815	5.12934	4.73045	4.30174	3.53	4.65305	5.23914	4.16771	4.77375
AGAP7	0.0001	0.0732496	0.0001	0.0001	0.128287	0.0631695	0.0723659	0.0282309	0.0322343	0.0265209	0.0345568	0.0001
AGAP7	0.0001	0.0732496	0.0001	0.0001	0.128287	0.0631695	0.0723659	0.0282309	0.0322343	0.0265209	0.0345568	0.0001
AGAP8	1.66304	4.2379	1.54126	1.93795	2.00788	0.734986	1.83791	2.64572	1.3725	1.99604	2.21454	1.49493
AGAP9	1.25352	0.576572	0.711386	0.966438	1.28401	1.15574	0.798724	0.842474	1.29255	0.965645	0.706142	0.860103
AGAP9	1.25352	0.576572	0.711386	0.966438	1.28401	1.15574	0.798724	0.842474	1.29255	0.965645	0.706142	0.860103
AGBL2	0.0190834	0.0517739	0.0559997	0.0160695	0.0329479	0.0163641	0.0001	0.0001	0.0162978	0.0001	0.0147101	0.0471483
AGBL3	1.34792	1.63644	1.49076	0.431276	0.739179	0.43923	1.80195	2.04474	2.68894	0.690364	0.789044	1.09789
AGBL5	18.7612	19.0568	20.4068	6.75752	6.88401	7.72638	19.8593	21.3602	22.7958	8.65405	9.85113	10.1385
AGBL5-IT1	0.0001	0.0689985	0.0001	0.0001	0.0329479	0.0001	0.0001	0.0001	0.0001	0.0147865	0.0001	0.0471483
AGER	2.46246	4.71856	2.3724	1.81285	1.25648	1.14258	2.08962	1.71309	1.6458	1.34011	0.971531	0.774635
AGER	2.46246	4.71856	2.3724	1.81285	1.25648	1.14258	2.08962	1.71309	1.6458	1.34011	0.971531	0.774635
AGER	2.46246	4.71856	2.3724	1.81285	1.25648	1.14258	2.08962	1.71309	1.6458	1.34011	0.971531	0.774635
AGER	2.46246	4.71856	2.3724	1.81285	1.25648	1.14258	2.08962	1.71309	1.6458	1.34011	0.971531	0.774635
AGER	2.46246	4.71856	2.3724	1.81285	1.25648	1.14258	2.08962	1.71309	1.6458	1.34011	0.971531	0.774635
AGER	2.46246	4.71856	2.3724	1.81285	1.25648	1.14258	2.08962	1.71309	1.6458	1.34011	0.971531	0.774635
AGER	2.46246	4.71856	2.3724	1.81285	1.25648	1.14258	2.08962	1.71309	1.6458	1.34011	0.971531	0.774635
AGFG1	59.7408	56.755	58.3223	68.1731	76.8971	75.9372	75.5231	71.5063	69.3912	78.9837	84.5769	75.8573
AGFG2	18.2431	23.7528	22.1923	5.55748	5.2065	5.46483	20.5443	20.2049	22.5151	8.54763	9.87651	10.5076
AGGF1	32.8224	32.5546	32.1611	21.495	23.355	23.1114	36.3143	36.5621	37.7085	31.7082	35.0642	33.2163
AGGF1P1	0.0190834	0.0407417	0.0001	0.0001	0.0001	0.0001	0.0617019	0.0186876	0.0884681	0.0147865	0.0293201	0.0314656
AGK	23.6914	28.3175	26.1182	38.8537	36.2964	32.8369	23.2393	21.5803	24.3779	28.5506	28.1246	26.598
AGKP1	0.0001	0.0230621	0.0187332	0.0001	0.0001	0.0163641	0.0001	0.0186876	0.0162978	0.0001	0.0001	0.0314656
AGK	23.6914	28.3175	26.1182	38.8537	36.2964	32.8369	23.2393	21.5803	24.3779	28.5506	28.1246	26.598
AGL	34.0938	32.8476	28.2106	24.529	27.9208	28.4949	31.2936	34.6849	29.0426	24.4827	30.4617	27.382
AGMAT	0.816387	0.70631	1.0063	1.74077	2.11879	1.62651	0.723922	0.743606	0.826188	1.51281	1.43189	1.30177
AGMO	1.27199	0.620187	0.782696	0.702757	0.607787	0.276589	1.40154	0.873719	0.502232	0.5435	0.467622	0.345121
AGO1	73.371	67.7107	72.2791	35.4843	40.4524	43.1815	75.153	71.8028	72.8888	49.0817	52.1149	47.7386
AGO2	24.6214	15.9845	18.6892	38.6137	50.5694	57.4776	28.737	26.8965	25.5278	30.0927	37.7674	34.2361
AGO3	23.9192	19.9118	22.7699	23.0281	27.4774	26.4942	27.8903	29.0897	29.2533	27.0379	26.1958	26.7549
AGO4	20.3313	20.9625	18.9128	28.8729	30.1709	29.2429	24.5484	24.7031	23.6165	21.927	23.347	22.944
AGPAT1	60.8336	62.884	60.0589	41.9574	40.7361	44.4971	63.163	66.4739	66.2206	50.616	52.3097	49.2581
AGPAT1	60.8336	62.884	60.0589	41.9574	40.7361	44.4971	63.163	66.4739	66.2206	50.616	52.3097	49.2581
AGPAT1	60.8336	62.884	60.0589	41.9574	40.7361	44.4971	63.163	66.4739	66.2206	50.616	52.3097	49.2581
AGPAT1	60.8336	62.884	60.0589	41.9574	40.7361	44.4971	63.163	66.4739	66.2206	50.616	52.3097	49.2581
AGPAT1	60.8336	62.884	60.0589	41.9574	40.7361	44.4971	63.163	66.4739	66.2206	50.616	52.3097	49.2581
AGPAT1	60.8336	62.884	60.0589	41.9574	40.7361	44.4971	63.163	66.4739	66.2206	50.616	52.3097	49.2581
AGPAT1	60.8336	62.884	60.0589	41.9574	40.7361	44.4971	63.163	66.4739	66.2206	50.616	52.3097	49.2581
AGPAT2	18.5088	25.5271	29.0119	13.5422	14.0097	18.4761	21.7301	24.3498	29.3341	11.9109	11.8927	16.3103
AGPAT3	120.676	114.579	127.959	129.69	133.408	159.914	105.538	106.396	110.517	146.724	152.997	160.963
AGPAT4	16.9523	19.8255	19.9377	13.4623	14.0426	14.345	13.5524	15.3349	14.0436	13.8641	16.5388	13.3147
AGPAT5	83.7715	75.4798	71.1442	59.8688	60.4732	52.3203	112.286	106.325	88.0338	78.7052	82.2112	65.6774
AGPAT6	68.5864	74.4795	73.4156	109.071	112.144	110.353	61.8172	61.9898	67.0264	106.506	109.56	109.23
AGPAT9	3.07541	2.73882	1.09946	1.11796	1.13335	0.862096	3.52681	3.29011	1.58749	1.29251	1.56338	0.862653
AGPS	91.4432	84.1424	79.564	115.795	127.22	97.3731	114.903	106.972	97.3327	94.3166	96.8941	82.6013
AGRN	226.152	248.203	270.156	276.425	266.014	362.945	175.873	207.807	218.564	372.708	359.44	425.47
AGTPBP1	21.6032	21.0832	19.4718	12.5362	14.913	14.3126	22.9623	22.0451	21.284	19.0339	18.1458	15.4007
AGTR1	0.0950171	0.0345493	0.0373665	0.0001	0.0001	0.0001	0.0001	0.0001	0.0001	0.0001	0.0001	0.0001
AGTRAP	13.839	15.3645	15.7452	11.3864	11.7761	12.3445	13.0135	14.5357	16.7	20.3555	23.4201	17.8784
AHCTF1	50.3685	47.7369	50.7509	62.1106	70.877	72.3077	49.0384	47.4755	51.2314	49.2025	54.0486	55.7624
AHCTF1P1	24.9387	19.9904	22.1606	25.849	32.8575	33.3769	22.5896	22.1729	21.2378	22.5414	24.0864	24.2984
AHCY	85.4458	93.1165	93.2379	70.7478	75.8309	74.5044	67.4398	65.6529	78.5905	61.4926	62.897	68.6768
AHCYL1	91.3301	88.9138	96.2987	78.8097	84.5191	84.054	107.955	102.435	103.732	92.7019	99.016	97.7499
AHCYL2	23.2169	25.2688	23.6455	11.4023	11.2506	14.0196	29.9693	34.146	31.8933	21.0164	24.4718	22.1285
AHCYP1	0.0570503	0.0173246	0.0001	0.0001	0.0001	0.0163641	0.0001	0.0001	0.081089	0.0001	0.0585403	0.0001
AHCYP1	0.0570503	0.0173246	0.0001	0.0001	0.0001	0.0163641	0.0001	0.0001	0.081089	0.0001	0.0585403	0.0001
AHDC1	38.7065	40.5475	41.7754	37.7045	35.6401	39.1472	46.0933	48.328	47.3302	50.5523	56.3344	50.3563
AHI1	11.3142	9.71479	13.1738	10.8594	12.1046	12.6698	13.7527	10.9482	16.5056	10.8387	12.0096	14.7105
AHNAK	1356.12	692.55	676.723	464.76	580.884	1014.46	997.26	1284.57	1083.57	423.984	477.865	701.585
AHNAK2	129.071	92.2213	150.782	24.5612	33.3243	83.8411	129.026	164.834	199.495	31.5613	41.6389	70.8702
AHR	82.6377	78.5928	81.4741	25.2604	20.1479	27.3878	97.9477	96.3437	85.6658	56.5249	55.4159	46.7913
AHRR	2.16421	2.46322	0.945592	3.68905	3.26847	1.95179	1.41694	1.2083	0.745199	2.77584	2.36693	1.20767
AHSA1	46.7941	46.9028	50.0119	63.8944	66.9766	70.6516	53.1318	49.6663	54.7814	78.1757	73.5913	74.6509
AHSA2	12.965	32.5534	24.3379	20.6963	15.1904	11.6316	15.1024	15.1834	18.7074	11.5186	9.30026	13.3576
AICDA	0.0001	0.0001	0.0001	0.032039	0.0657959	0.113949	0.0001	0.0001	0.0001	0.0588459	0.0585403	0.0001
AIDA	84.6036	81.1062	87.0886	89.6611	93.4614	103.346	94.007	81.4557	96.5744	109.345	101.671	115.708
AIF1	0.0760337	0.0862231	0.149166	0.032039	0.0329479	0.0488922	0.0001	0.0186876	0.0001	0.0001	0.0293201	0.0157828
AIF1L	19.6479	11.9196	22.2669	6.88294	2.4637	8.42491	52.439	35.7256	48.0108	11.9696	6.12172	12.8913
AIF1	0.0760337	0.0862231	0.149166	0.032039	0.0329479	0.0488922	0.0001	0.0186876	0.0001	0.0001	0.0293201	0.0157828
AIF1	0.0760337	0.0862231	0.149166	0.032039	0.0329479	0.0488922	0.0001	0.0186876	0.0001	0.0001	0.0293201	0.0157828
AIF1	0.0760337	0.0862231	0.149166	0.032039	0.0329479	0.0488922	0.0001	0.0186876	0.0001	0.0001	0.0293201	0.0157828
AIF1	0.0760337	0.0862231	0.149166	0.032039	0.0329479	0.0488922	0.0001	0.0186876	0.0001	0.0001	0.0293201	0.0157828
AIF1	0.0760337	0.0862231	0.149166	0.032039	0.0329479	0.0488922	0.0001	0.0186876	0.0001	0.0001	0.0293201	0.0157828
AIFM1	23.4065	23.3221	20.9812	19.4668	18.7562	19.8586	20.7752	18.9594	21.0897	20.811	20.761	21.3444
AIFM2	4.1195	3.30723	3.95035	6.13239	4.74663	5.09076	3.65001	3.27152	4.13054	5.83063	3.95943	6.1007
AIFM3	0.0001	0.0001	0.0932662	0.0160695	0.0001	0.0326282	0.0617019	0.0994807	0.0972869	0.029473	0.0001	0.0314656
AIG1	11.9027	11.1961	13.6583	6.69131	6.66824	7.98576	12.3975	11.4501	12.8773	8.76792	9.92035	9.70772
AIM1	45.1998	39.3238	27.6145	26.7171	31.0084	27.0636	56.8898	70.1873	37.4496	71.8322	77.6384	50.4198
AIM2	0.0001	0.0173246	0.0187332	0.0001	0.0001	0.0163641	0.0001	0.0558629	0.0001	0.0001	0.0001	0.0157828
AIMP1	25.6356	25.321	22.7487	30.6366	33.2795	30.8831	27.2652	27.5325	25.8566	31.6861	33.0236	29.7863
AIMP2	13.0584	13.2466	12.5628	20.8816	22.7346	22.6964	13.3134	13.6867	12.67	19.0819	20.584	18.5203
AIP	18.2622	18.1376	20.0308	15.8099	16.2926	16.0853	17.803	18.0673	20.9763	15.832	16.2904	17.4236
AIPL1	0.0001	0.0001	0.0001	0.0001	0.016524	0.0488922	0.0001	0.0001	0.0001	0.029473	0.0001	0.0314656
AIRE	0.208918	0.0862232	0.074633	0.750666	0.574939	0.195269	0.0925028	0.0001	0.0001	0.528813	0.409182	0.266707
AJ271736.10	0.594925	1.13403	2.61131	0.142556	1.03221	1.79502	0.943331	0.942888	3.51825	0.772456	1.72538	2.6485
AJAP1	0.0001	0.0173246	0.279599	0.0959169	0.147916	2.04937	0.0309009	0.0372753	0.453639	0.117592	0.0585403	1.16063
AJUBA	36.5621	39.9097	37.8437	39.8276	36.5269	26.9983	60.1541	59.4986	48.4804	31.5319	25.0273	17.5491
AK1	36.0731	34.7713	37.711	21.8614	21.0772	24.3399	28.971	26.9121	36.2426	24.5547	26.0661	29.4205
AK2	54.9887	52.7558	55.6515	58.3807	58.2376	58.2704	68.792	64.6002	65.4893	70.0539	69.166	68.1029
AK2P2	0.348993	0.241245	0.167799	0.420788	0.267351	0.352379	0.231107	0.226971	0.279576	0.323202	0.102371	0.15205
AK3	62.1705	59.7013	58.8442	44.6188	48.6478	46.1247	70.9035	63.7007	69.4063	46.4381	46.7237	46.5305
AK3P2	0.0601996	0.0001	0.0001	0.0160695	0.0001	0.0001	0.0771023	0.0186876	0.0001	0.0147865	0.0001	0.0171217
AK3P3	0.0570503	0.0345493	0.0932662	0.0959169	0.0822198	0.0326282	0.0155005	0.0930382	0.0486934	0.029473	0.0731504	0.0628311
AK3P5	0.0001	0.0001	0.0187332	0.032039	0.0329479	0.0651563	0.0309009	0.0186876	0.0001	0.0147865	0.0001	0.0001
AK4	14.6938	13.8423	12.8393	22.6038	26.8586	23.7886	12.3952	11.005	13.8503	24.006	30.0798	29.6789
AK4P1	1.07883	1.17101	1.31767	1.77443	1.92716	2.03265	1.06211	0.906839	1.02651	1.88492	2.25653	2.52915
AK4P3	0.0001	0.0001	0.0001	0.0001	0.0861303	0.0001	0.0001	0.0001	0.0393787	0.0570246	0.017423	0.0606056
AK5	0.72147	1.06803	0.465931	0.032039	0.0822198	0.0976845	2.81838	5.16746	2.17061	0.102905	0.190031	0.0157828
AK7	0.303835	0.379042	0.260965	0.0160695	0.0657959	0.0976845	0.354311	0.353265	0.405045	0.0882189	0.131591	0.156928
AK8	0.0570503	0.103448	0.074633	0.0001	0.0329479	0.113949	0.123304	0.111626	0.113485	0.029473	0.0585403	0.0314656
AK9	2.20218	2.53212	2.88825	1.1499	1.49468	1.38255	3.265	3.84774	3.79039	1.86528	2.33771	1.85067
AKAP1	15.9083	17.5176	18.9127	18.2053	16.4899	18.0696	21.2529	20.1862	20.5712	17.521	19.3292	20.8426
AKAP10	20.2554	20.3941	23.4221	20.6486	22.9772	21.1108	21.1294	20.242	22.4016	20.8108	21.0533	21.7208
AKAP11	90.4181	75.5129	79.9926	44.7306	56.515	57.5099	84.3022	90.8565	78.932	47.364	54.7294	50.3418
AKAP12	830.288	724.821	752.198	2281.52	2388.25	2319.53	291.139	353.647	390.109	319.988	319.675	451.154
AKAP13	142.788	102.645	116.763	73.916	93.4183	127.624	100.122	105.984	107.282	69.7425	88.5091	102.016
AKAP17A	28.4182	39.513	35.5526	39.3322	34.6384	32.1541	29.7694	30.1679	29.8689	41.6647	36.9497	35.6782
AKAP2	450.566	391.381	369.291	521.978	571.86	567.699	431.285	392.432	352.771	455.715	493.592	481.39
AKAP3	0.66452	0.465165	0.503198	0.287551	0.295731	0.309117	0.970329	0.910895	0.89098	0.426008	0.233861	0.407852
AKAP5	4.48019	4.70242	5.57144	1.85256	1.41256	1.83794	3.85022	2.93695	3.82278	1.7331	1.50494	1.89772
AKAP6	0.60757	0.44794	0.410031	0.239642	0.0822198	0.113949	0.462114	0.223152	0.550826	0.117592	0.175421	0.251024
AKAP7	2.39201	2.73882	2.04976	1.70883	1.80674	1.23617	2.95699	3.55034	2.83471	3.21644	2.60069	2.50935
AKAP8	26.1403	26.1814	25.3971	32.3065	30.2202	30.7877	24.8564	23.3834	25.641	27.6104	26.152	29.3113
AKAP8L	26.8574	42.5928	38.6321	29.3948	27.1353	23.5818	27.5055	27.6798	29.8962	24.0876	23.4091	24.8594
AKAP9	98.0105	75.6327	84.3698	51.9011	66.2869	80.229	79.0204	88.3843	73.0536	50.9187	53.1372	53.5882
AKIP1	13.3455	14.8477	12.5589	46.9985	34.7039	30.8043	12.2127	10.7623	12.6668	32.5013	24.8957	23.1008
AKIRIN1	61.7727	68.4004	59.5709	84.0945	104.278	83.9059	61.7706	65.7629	61.6336	64.2979	76.0178	65.8835
AKIRIN2	25.0772	25.7854	24.8941	29.8311	33.39	30.8368	27.0895	30.1307	27.7793	28.9031	29.9654	28.9035
AKNA	26.4251	26.2849	27.0369	19.1315	16.9332	22.1192	25.4725	23.6251	22.6446	23.1166	24.735	23.6028
AKNAD1	0.0575289	0.0862231	0.0373665	0.0001	0.0001	0.0001	0.0155005	0.0372753	0.0486934	0.0001	0.0001	0.0157828
AKR1A1	35.4611	37.5326	45.5398	30.9968	31.8955	39.3267	42.4283	42.8074	51.4443	56.4107	62.6191	65.4129
AKR1B1	33.7905	36.5332	31.3039	25.5033	25.7857	20.1676	31.556	28.3834	31.3267	25.4664	25.9331	28.1351
AKR1B10	0.0570503	0.0173246	0.0187332	0.032039	0.0001	0.0001	0.0309009	0.0186876	0.0001	0.0001	0.0001	0.0001
AKR1B1P1	0.0190834	0.0173246	0.0001	0.0001	0.0001	0.0001	0.0155005	0.0186876	0.0162978	0.0001	0.0001	0.0471483
AKR1B1P2	0.0380668	0.0173246	0.0001	0.0160695	0.0657959	0.0001	0.0309009	0.0001	0.0324956	0.029473	0.0147101	0.0314656
AKR1B1P7	0.0190834	0.0517739	0.0559997	0.0001	0.016524	0.0001	0.0001	0.0372753	0.0648912	0.0001	0.0439302	0.0157828
AKR1C1	0.470411	2.11967	3.6904	0.0799474	0.250863	0.505386	0.826469	2.58753	4.54222	0.194394	0.7408	1.00957
AKR1C1	0.470411	2.11967	3.6904	0.0799474	0.250863	0.505386	0.826469	2.58753	4.54222	0.194394	0.7408	1.00957
AKR1C2	0.760084	1.10082	1.29298	0.145709	0.244499	0.266169	0.815166	1.54626	1.89603	0.440248	0.272367	0.340202
AKR1C2	0.760084	1.10082	1.29298	0.145709	0.244499	0.266169	0.815166	1.54626	1.89603	0.440248	0.272367	0.340202
AKR1C3	20.7715	11.059	14.0601	3.00048	1.08164	2.0099	21.5824	12.3723	19.268	5.25493	2.65426	4.54725
AKR1C3	20.7715	11.059	14.0601	3.00048	1.08164	2.0099	21.5824	12.3723	19.268	5.25493	2.65426	4.54725
AKR1C7P	0.0001	0.0173246	0.0187332	0.0480085	0.0329479	0.0326282	0.0001	0.0186876	0.0162978	0.0441594	0.0293201	0.0157828
AKR1C7P	0.0001	0.0173246	0.0187332	0.0480085	0.0329479	0.0326282	0.0001	0.0186876	0.0162978	0.0441594	0.0293201	0.0157828
AKR1E2	1.46182	1.08525	1.71436	0.92633	1.05123	1.041	1.55555	1.30123	1.70087	1.1897	1.11047	1.12926
AKR7A2	17.0472	17.0525	18.7265	9.77347	9.36176	9.57965	20.4365	21.4502	20.8629	13.6292	13.3392	11.6053
AKR7A2P1	0.151967	0.0689985	0.0373665	0.032039	0.0493719	0.0001	0.0463014	0.0186876	0.0162978	0.0588459	0.0147101	0.0001
AKR7A3	0.0191001	0.0862231	0.111899	0.0639779	0.180764	0.0001	0.0309009	0.0186876	0.0648912	0.0588459	0.0293201	0.0314656
AKR7L	0.0570934	0.155122	0.0001	0.0160695	0.0493719	0.0163641	0.0155005	0.0186876	0.081089	0.0147865	0.0001	0.0471483
AKT1	137.988	156.832	154.995	180.859	182.377	188.079	118.045	119.46	135.094	138.67	132.567	152.869
AKT1S1	68.5911	73.5136	72.0836	68.6486	67.6098	76.7765	63.0499	65.7917	71.6561	65.0927	67.2088	72.6852
AKT2	21.1097	30.6943	27.0556	30.7892	29.0542	30.2514	25.3956	25.4281	26.1109	32.5306	33.1213	34.0316
AKT3	101.638	93.7197	101.328	98.6801	108.071	112.157	113.952	112.1	110.004	99.4862	108.037	104.808
AKTIP	17.8346	18.1209	18.3534	14.0599	13.417	11.938	18.3628	18.2557	20.9903	13.3333	15.11	14.6792
AL009178.1	2.01234	2.03261	2.84434	0.31949	0.180764	0.260325	1.58476	1.41276	1.46942	0.0588459	0.102371	0.0628311
AL020996.1	0.301357	0.383707	0.251187	0.34782	0.164321	0.106574	0.152279	0.266283	0.193398	0.148792	0.35059	0.120491
AL021068.1	0.151967	0.310143	0.186432	0.495154	0.87057	0.569343	0.215706	0.204564	0.356452	0.440694	0.350742	0.235342
AL021546.6	0.0001	0.0240104	0.0519995	0.0001	0.0449043	0.0420764	0.0789984	0.0001	0.0001	0.0001	0.0001	0.0001
AL022341.3	0.0001	0.0173246	0.0001	0.0480085	0.0493719	0.0001	0.0001	0.0186876	0.0648912	0.0147865	0.0001	0.0314656
AL022344.7	0.0570503	0.0517739	0.0001	0.0001	0.016524	0.0001	0.0617019	0.130213	0.0324956	0.0001	0.0001	0.0001
AL022476.2	0.118756	0.219835	0.169509	0.0437158	0.0210657	0.111401	0.0554691	0.130673	0.189478	0.243733	0.0362119	0.119696
AL031663.2	0.0380668	0.0173246	0.0559997	0.0480085	0.0001	0.0163641	0.0771023	0.0558629	0.0972869	0.0147865	0.0350179	0.0001
AL031666.2	0.0190834	0.0345493	0.0373665	0.159795	0.115068	0.0976845	0.0463014	0.0372753	0.0001	0.24977	0.131591	0.125562
AL034548.1	10.5704	10.1907	5.81922	7.31193	10.3404	6.41158	11.0159	12.3189	10.9905	11.4069	9.11696	8.76511
AL049542.1	0.0001	0.0173246	0.0373665	0.0001	0.0001	0.0163641	0.0001	0.0186876	0.0001	0.0001	0.0001	0.0157828
AL049840.1	0.500775	1.10949	0.943294	0.380637	0.607473	0.652735	0.921708	1.15628	0.890277	0.325181	0.303808	0.443556
AL117190.2	0.0001	0.0530026	0.0766792	0.0327748	0.0001	0.0169915	0.06263	0.0372753	0.0167418	0.0593039	0.0001	0.0001
AL117190.3	0.0570503	0.155122	0.111899	0.175764	0.0493719	0.0163641	0.0925028	0.0186876	0.0324956	0.029473	0.0731504	0.0471483
AL118506.1	0.0190834	0.0689985	0.0559997	0.0799474	0.0493719	0.0163641	0.0001	0.0001	0.0162978	0.0735324	0.0439302	0.0157828
AL121761.2	0.0259016	0.0767805	0.0666239	0.0639779	0.0493422	0.000100021	0.106181	0.108448	0.041624	0.103918	0.0585403	0.0756983
AL132709.1	0.208918	0.568513	0.614997	0.0160695	0.0329479	0.0488922	0.277308	0.278915	0.275463	0.0001	0.0147101	0.0471483
AL132709.5	1.25301	1.22305	1.02493	0.92633	0.657059	0.683191	0.785524	0.817956	1.08535	0.572873	0.394572	0.486266
AL132709.8	0.360785	0.258469	0.205066	0.191734	0.115068	0.130213	0.292709	0.185976	0.226869	0.24977	0.146201	0.423535
AL132989.1	0.0570503	0.155122	0.111899	0.127856	0.0657959	0.0488922	0.107903	0.111626	0.081089	0.132278	0.0585403	0.109879
AL133458.1	0.0570503	0.120672	0.0001	0.032039	0.0001	0.0001	0.0309009	0.0744506	0.0486934	0.0441594	0.0293201	0.0001
AL133493.2	0.0190834	0.0001	0.0187332	0.0001	0.0001	0.0001	0.0155005	0.0001	0.0001	0.0441594	0.0147101	0.0314656
AL136115.1	0.0570503	0.120672	0.074633	0.191734	0.147916	0.0814204	0.0925028	0.0930382	0.0162978	0.205711	0.0439302	0.125562
AL136376.1	0.62026	0.521693	0.489448	0.312885	0.275328	0.294327	0.216564	0.222749	0.371677	0.367976	0.243032	0.348067
AL136419.6	0.894258	1.37845	1.25404	1.36149	0.510123	0.524797	1.26449	0.671293	1.11789	0.711944	0.675519	0.818628
AL136531.1	0.0570503	0.0173246	0.0187332	0.0001	0.0001	0.0001	0.0001	0.0001	0.0162978	0.0001	0.0293201	0.0157828
AL137059.1	0.0760337	0.0517739	0.0001	0.0480085	0.0329479	0.0163641	0.0771023	0.0187149	0.0162978	0.0588459	0.0147256	0.0157828
AL139099.1	0.422311	0.293821	0.393833	0.304918	0.153665	0.273585	0.237956	0.329121	0.517436	0.10949	0.188826	0.133456
AL139147.1	0.379768	0.275694	0.223699	1.10199	1.2319	1.12232	0.246507	0.31609	0.307858	0.675678	0.482232	0.580363
AL139396.1	0.000119063	0.0248952	0.0001	0.0001	0.0001	0.00135538	0.0001	0.0001	0.0001	0.000100002	0.0285352	0.0674997
AL161915.1	0.72147	1.03358	0.708163	0.191734	0.180764	0.195269	1.01653	0.855131	0.826188	0.308516	0.292301	0.470583
AL162151.3	0.435406	0.425228	0.0992305	0.218913	0.0522513	0.103091	0.357298	0.296871	0.242175	0.315717	0.290069	0.365793
AL162389.1	0.0001	0.0001	0.0373665	0.0001	0.016524	0.0163641	0.0001	0.0186876	0.0001	0.0001	0.0001	0.0001
AL162415.2	0.14239	0.0747401	0.0314983	0.155297	0.117704	0.0720712	0.0309009	0.119947	0.0701156	0.151239	0.122138	0.235006
AL163636.6	2.80108	1.0415	3.30531	1.45645	0.489314	0.167997	2.05328	3.93618	2.20567	0.553651	0.409946	0.364052
AL163953.3	0.0570503	0.0862231	0.0559997	0.0001	0.0001	0.0001	0.0309009	0.0558629	0.129682	0.0588459	0.0001	0.0314656
AL353791.1	6.97153	10.1011	7.60212	1.64282	2.59826	2.97448	7.86464	10.8864	10.6774	2.03048	3.62403	4.25916
AL353898.2	0.0190834	0.0517739	0.0373665	0.0001	0.0001	0.0326282	0.0309009	0.0558629	0.0001	0.0001	0.0439302	0.0001
AL353898.3	0.0001	0.0001	0.0001	0.0001	0.0001	0.0001	0.0155005	0.0001	0.113485	0.0001	0.0001	0.0785139
AL356356.1	0.159479	0.402949	0.3465	0.134175	0.0985932	0.107388	0.314108	0.301065	0.223515	0.237898	0.122761	0.0659339
AL357673.1	4.0056	3.53115	3.70812	0.846483	0.969114	0.992209	4.12742	4.72136	4.34111	1.83591	2.01629	1.34882
AL359091.2	0.0380668	0.0173246	0.0932662	0.0639779	0.0001	0.0326282	0.0463014	0.0372753	0.0486934	0.0147865	0.0731504	0.0314656
AL365331.2	0.0001	0.0001	0.0001	0.0001	0.016524	0.0001	0.0001	0.0186876	0.0324956	0.0147865	0.0293201	0.0471483
AL390877.1	0.0394565	0.070874	0.133357	0.0324171	0.0001	0.0996682	0.110381	0.0577597	0.0665419	0.122891	0.196188	0.194562
AL441883.1	0.180797	0.4009	0.458655	0.818927	1.16786	0.985096	0.549518	0.350215	0.453584	1.06454	0.87285	0.831563
AL445665.1	0.0269781	0.0001	0.0001	0.0563612	0.0178773	0.0001	0.0184628	0.0001	0.0001	0.00633093	0.0001	0.0001
AL450992.2	0.740453	0.740759	0.577731	0.30352	0.295731	0.536815	0.600718	0.39044	1.10155	0.352575	0.204641	0.454901
AL512652.1	0.0570503	0.0862231	0.0559997	0.111886	0.016524	0.0163641	0.0771023	0.0372753	0.0324956	0.0441594	0.0293201	0.0157828
AL513477.1	0.00868713	0.129844	0.00139146	0.00174242	0.239784	0.18166	0.16841	0.000227899	0.132649	0.417498	0.230468	0.108267
AL589642.1	1.09143	0.919931	0.756158	0.812769	0.855496	0.959892	0.992338	1.07373	0.809922	0.740034	0.883669	0.808512
AL589743.1	0.0001	0.171595	0.0559997	0.107637	0.0744214	0.111426	0.0617019	0.0372753	0.0548495	0.0441594	0.0439302	0.0001
AL590369.1	0.0001	0.0173246	0.0373665	0.0556714	0.0001	0.0001	0.0001	0.000100001	0.0162978	0.0590827	0.000102623	0.000100029
AL590452.1	0.0001	0.0173246	0.0001	0.032039	0.0001	0.0326282	0.0309009	0.0001	0.0001	0.0001	0.0001	0.0314656
AL590708.2	0.0001	0.0173246	0.0001	0.0639779	0.016524	0.0001	0.0001	0.0001	0.0001	0.0001	0.0147101	0.0001
AL590762.11	0.0571087	0.120672	0.111996	0.0480085	0.0986438	0.0488922	0.0463014	0.17052	0.0648912	0.0441594	0.193852	0.18842
AL590762.6	0.0191232	0.0345493	0.0932662	0.0959169	0.0657959	0.0326282	0.0925028	0.0558629	0.0648912	0.0588459	0.087907	0.0314656
AL590762.7	0.0190834	0.0345493	0.0373665	0.0160695	0.0329479	0.0001	0.0001	0.0001	0.0001	0.0001	0.0147101	0.0157828
AL590763.5	0.0001	0.0345493	0.0244737	0.0001	0.0001	0.0454734	0.0361715	0.0001	0.0001	0.0147865	0.0001	0.0471483
AL590812.1	0.0001	0.245628	0.000294333	0.000102638	0.123823	0.000362131	0.0229735	0.00010009	0.0790694	0.0637558	0.311504	0.0352811
AL590822.1	0.504503	0.292917	0.216483	0.311865	0.131492	0.094535	0.308109	0.353265	0.242798	0.220197	0.13583	0.218644
AL591479.1	0.797404	2.08162	1.49076	1.11796	1.77389	1.10606	0.781164	1.24547	1.61988	0.954721	1.26972	1.0038
AL591704.5	0.0380668	0.0517945	0.0187332	0.0639779	0.016524	0.0001	0.107903	0.167389	0.0972869	0.102905	0.0439302	0.0314656
AL592284.1	0.107752	0.146994	0.0799436	0.277152	0.61325	0.201883	0.103806	0.163583	0.0268656	0.189512	0.493175	0.194002
AL592494.5	0.132984	0.0689985	0.130533	0.0959169	0.0657959	0.195269	0.154105	0.130213	0.210672	0.029473	0.0731504	0.219659
AL592494.5	0.132984	0.0689985	0.130533	0.0959169	0.0657959	0.195269	0.154105	0.130213	0.210672	0.029473	0.0731504	0.219659
AL626787.1	0.0001	0.0171643	0.048548	0.0001	0.0001	0.0001	0.0181414	0.0178239	0.0150269	0.00536096	0.0001	0.0115099
AL627171.2	0.0190834	0.0173881	0.0559997	0.0001	0.016524	0.0488922	0.0001	0.0001	0.0324956	0.0441594	0.0733922	0.0315034
AL627309.1	1.91668	1.66622	0.363004	0.983028	0.668212	0.256894	1.21317	1.10872	0.323614	0.894946	0.722684	0.274678
AL645728.1	0.322818	0.22402	0.391398	0.638879	0.607787	0.471758	0.446713	0.260327	0.356452	0.323202	0.263081	0.423535
AL645728.2	0.0279462	0.00580106	0.0133429	0.00413605	0.0260079	0.0185947	0.00149105	0.0175816	0.00157085	0.022499	0.00482221	0.0272222
AL672183.2	0.238768	0.0358296	0.0001	0.0061473	0.0384899	0.0001	0.0688931	0.000100006	0.0727913	0.0001	0.000100001	0.000228612
AL773604.8	0.0190834	0.120672	0.0932662	0.032039	0.016524	0.0001	0.0001	0.0372753	0.14588	0.0441594	0.0585403	0.0157828
AL773604.8	0.0190834	0.120672	0.0932662	0.032039	0.016524	0.0001	0.0001	0.0372753	0.14588	0.0441594	0.0585403	0.0157828
AL807752.1	0.0570503	0.0345493	0.0187332	0.0480085	0.0001	0.0976845	0.0617019	0.0744506	0.081089	0.0588459	0.0585403	0.156928
AL953854.2	2.17769	2.70799	2.21257	0.944505	0.617973	0.558948	2.04801	3.1916	3.43065	0.595507	0.907089	1.06797
ALAD	33.0504	31.8315	32.2537	13.3507	12.9421	13.4668	33.095	32.0452	34.0313	16.6251	17.1379	19.6351
ALAS1	45.2571	44.3364	39.5404	55.27	58.8964	52.4031	35.4058	32.7146	34.5661	42.4729	46.5194	42.8924
ALCAM	95.3325	130.477	174.436	140.954	195.078	220.705	165.253	206.15	271.237	205.263	251.614	303.906
ALDH16A1	15.8702	16.4839	19.0801	10.9392	9.37819	13.2044	20.6366	17.398	24.4387	16.0231	15.3112	18.8972
ALDH18A1	91.0797	83.7274	89.253	52.4109	58.1905	68.2793	92.8494	90.0022	89.4155	85.4189	93.5606	93.4516
ALDH1A1	452.231	388.182	482.875	45.8643	57.3525	64.9103	984.805	860.754	877.766	126.277	138.036	121.134
ALDH1A2	26.8805	18.67	33.5386	9.89947	8.11354	13.0435	43.1054	28.7175	47.9128	25.5386	21.1988	24.1974
ALDH1A3	2.96347	7.89487	10.8715	5.29682	11.9848	19.8009	3.74193	7.75101	12.6394	3.01206	6.93982	12.5829
ALDH1B1	18.3571	15.8123	20.7948	23.9863	22.9608	25.8437	21.2835	18.3461	20.1664	28.0219	27.7154	26.6922
ALDH1L1	0.0190834	0.0001	0.167799	0.0001	0.0001	0.0001	0.0155005	0.0930382	0.388847	0.0001	0.0147101	0.0157828
ALDH1L2	1.38589	1.44697	1.43486	2.71491	2.54582	2.14696	1.26294	2.08192	1.16634	4.22982	3.82793	3.10529
ALDH2	66.6514	68.3117	78.3159	36.9856	41.4868	51.5419	70.6289	75.0933	84.1839	58.4235	66.7665	78.2711
ALDH3A1	0.132984	0.155122	0.205066	0.0160695	0.016524	0.0976845	0.215707	0.353265	0.275463	0.0441594	0.131591	0.109879
ALDH3A2	26.1213	28.2313	31.6395	8.51183	8.40917	9.6935	29.0916	31.1343	36.4129	12.9242	13.4414	13.1266
ALDH3B1	0.132984	0.137897	0.186432	0.0639779	0.0493719	0.0488922	0.400512	0.520554	0.356452	0.191024	0.263081	0.125562
ALDH4A1	20.5817	22.362	19.0887	9.17603	10.8235	10.738	20.7028	18.6285	17.8362	14.2701	16.6391	13.5344
ALDH5A1	5.5053	7.13109	8.9068	0.958269	0.607787	1.041	6.4991	8.02995	8.9089	1.48343	2.07473	1.99181
ALDH6A1	23.5938	22.0624	25.6527	4.578	5.17365	6.16262	38.1983	39.3094	37.62	13.3001	13.8068	11.542
ALDH7A1	25.0915	25.6835	20.7645	8.48022	7.21246	6.52162	25.953	25.7674	22.7596	14.3575	16.0977	12.6148
ALDH7A1P1	5.75679	6.31997	4.55826	2.0279	2.01801	1.39918	6.03391	5.75734	4.92263	3.45733	3.59689	2.4879
ALDH8A1	0.151967	0.0689985	0.0559997	0.032039	0.0493719	0.0001	0.0617019	0.111626	0.0648912	0.0588459	0.0001	0.0157828
ALDH9A1	37.853	43.2338	46.9186	21.1436	24.0613	23.4366	39.6565	48.1232	50.1159	24.8202	31.2361	27.0058
ALDOA	368.568	364.265	356.566	376.012	367.645	355.377	327.745	325.475	376.355	353.967	379.497	370.069
ALDOAP1	0.0001	0.0173246	0.0373665	0.0001	0.0001	0.0326282	0.0155005	0.0186876	0.0162978	0.0147865	0.0585403	0.0314656
ALDOAP2	0.170951	0.206796	0.0187332	0.0799474	0.016524	0.162993	0.123413	0.0559165	0.226869	0.161753	0.0585403	0.203976
ALDOB	0.132984	0.0862231	0.0001	0.0160695	0.0657959	0.0488922	0.184906	0.0558629	0.0486934	0.102905	0.0293201	0.0314656
ALDOC	6.11276	6.04595	4.52798	3.14609	3.16993	2.47224	4.20443	3.69904	3.59601	3.37799	3.57957	3.29348
ALG1	15.6444	16.4452	17.9901	15.2261	13.1759	16.5498	17.0976	17.9432	18.0897	18.1304	20.6223	20.8701
ALG10	4.41697	3.64722	4.41815	3.02754	3.26143	3.00895	5.26254	4.74813	5.07738	5.09949	4.15869	3.70655
ALG10B	4.04983	3.58733	4.71234	2.92928	3.29192	3.20412	5.44099	5.77267	5.11123	3.53637	4.666	3.5391
ALG11	15.2546	12.9074	14.104	15.7832	15.417	15.62	17.5698	15.9898	13.806	17.3601	18.3825	15.5928
ALG12	22.9022	21.528	22.6759	14.9094	15.4163	18.0663	17.9203	17.8106	20.9442	22.22	22.1161	21.7092
ALG13	11.9786	14.3482	13.6583	15.251	17.5902	15.5811	13.0751	13.7736	14.8373	14.8922	15.2822	15.8083
ALG14	4.44222	4.63353	4.37891	4.85482	4.50027	4.83053	5.11305	3.9035	4.87564	6.47684	5.24512	5.12837
ALG1L13P	0.0190834	0.110182	0.0904891	0.0001	0.0344584	0.0163641	0.0001	0.0642819	0.0001	0.0605529	0.0001	0.0001
ALG1L15P	1.04986	0.788725	1.23274	0.745572	0.821298	0.894624	0.838799	0.790474	1.02158	1.01175	1.01644	1.15089
ALG2	33.4869	32.3649	32.0305	44.3476	47.3347	42.3362	36.8381	34.7589	32.2986	53.3253	57.9715	44.7274
ALG3	17.1042	16.9491	16.6768	14.708	14.0426	15.1257	14.6767	15.5579	15.9388	17.7708	18.4234	17.1727
ALG5	14.7882	15.1921	17.0868	12.105	12.3509	12.6373	16.2629	16.1155	17.5424	16.7427	19.3146	16.7651
ALG6	11.3332	11.9712	13.6955	7.44189	7.99856	7.95322	13.7527	12.8442	13.5739	10.4275	12.1703	10.0998
ALG8	19.2872	17.7759	18.7266	15.4746	17.3438	18.346	19.8051	19.926	20.7333	18.4463	19.826	19.7918
ALG9	18.439	15.7985	17.8408	17.694	18.4644	17.5859	21.8808	22.3225	20.47	21.7335	22.7026	20.7123
ALG9	18.439	15.7985	17.8408	17.694	18.4644	17.5859	21.8808	22.3225	20.47	21.7335	22.7026	20.7123
ALKBH1	9.79552	8.92249	8.92542	10.54	9.78879	10.5393	10.149	9.74001	11.2575	10.8828	10.7531	11.0408
ALKBH2	3.75882	3.61727	3.68948	3.13012	2.4637	2.68367	3.51141	4.23809	4.34111	2.92271	3.41885	3.35621
ALKBH3	9.22605	10.0248	10.8633	8.09663	7.76864	8.75018	11.7044	10.9482	13.4443	10.78	10.6363	10.8839
ALKBH3-AS1	0.132984	0.103448	0.130533	0.0001	0.0329479	0.130213	0.154105	0.0744506	0.14588	0.0001	0.0731504	0.0471483
ALKBH4	7.66481	8.25959	8.71065	6.00904	4.96444	5.61731	7.70836	8.54374	8.95171	5.3017	5.47316	5.91623
ALKBH5	54.483	55.7389	62.178	43.0534	42.6366	49.801	59.8307	56.7227	71.107	45.6317	48.0373	55.187
ALKBH6	4.19243	5.73914	5.12845	4.09104	3.2407	3.1592	3.89902	3.67321	4.33749	3.50654	2.98437	3.89892
ALKBH7	11.7318	12.7291	12.0558	5.89284	5.73207	5.92023	8.34715	10.6508	10.0913	6.19778	7.01293	6.91622
ALKBH8	11.8837	10.4727	12.0558	11.2426	10.8892	10.9946	11.689	11.6917	12.602	10.5891	10.1103	10.5389
ALMS1	26.6339	19.6534	22.4159	14.149	17.0645	20.5253	28.9991	33.2348	27.0506	19.3422	23.3616	20.2937
ALMS1-IT1	0.114001	0.172346	0.111899	0.30352	0.394275	0.455494	0.0617019	0.148801	0.0324956	0.308516	0.263081	0.156928
ALMS1P	0.132984	0.137897	0.130533	0.0001	0.0001	0.0001	0.169505	0.111626	0.243067	0.0147865	0.0001	0.0157828
ALOX12	0.0760337	0.155122	0.130533	0.111886	0.0822198	0.0326282	0.0617019	0.0372753	0.0486934	0.0441594	0.0731504	0.125562
ALOX15	0.0001	0.0001	0.0001	0.0160695	0.0001	0.0001	0.0001	0.0001	0.0001	0.0441594	0.0293201	0.0785139
ALOX5	0.0380668	0.0173246	0.0187332	0.0160695	0.0001	0.0001	0.0155005	0.0186876	0.0648912	0.0001	0.0001	0.0314656
ALOX5AP	0.189934	0.206796	0.0932662	0.0480085	0.197188	0.35791	0.215706	0.204564	0.226869	0.616932	0.496842	0.611728
ALOX5	0.0380668	0.0173246	0.0187332	0.0160695	0.0001	0.0001	0.0155005	0.0186876	0.0648912	0.0001	0.0001	0.0314656
ALOXE3	0.132984	0.0345493	0.074633	0.590971	0.476395	0.244061	0.0155005	0.0186876	0.0486934	0.440694	0.496842	0.470583
ALPK1	7.38464	7.51004	8.32915	3.27384	3.16993	4.34261	9.302	9.40545	9.92935	5.56627	5.85876	5.69302
ALPK3	184.253	186.956	219.146	165.061	208.732	233.942	167.018	182.308	176.184	159.877	206.265	189.982
ALPL	0.227901	0.120672	0.242332	0.111886	0.131492	0.0326282	0.431313	0.260327	0.324056	0.0735324	0.0585403	0.0941967
ALS2	43.1494	46.9375	42.5581	41.313	48.1223	44.694	43.4757	47.9931	45.2727	42.165	47.2784	41.1362
ALS2CL	3.79678	5.68423	4.54661	21.6387	16.5883	10.7507	5.02065	4.88865	3.87138	22.1473	16.7433	11.919
ALS2CR11	0.189934	0.137897	0.167799	0.0160695	0.0822198	0.0326282	0.0463014	0.148801	0.14588	0.0147865	0.0147101	0.0941967
ALS2CR12	0.0380668	0.0517739	0.167799	0.0639779	0.131492	0.0814204	0.215707	0.0744506	0.129682	0.0147865	0.0293201	0.0941967
ALX1	0.683503	0.826882	0.242332	0.207703	0.345003	0.0651563	0.308109	0.63208	0.162078	0.161651	0.496842	0.0628311
ALX4	0.0001	0.0001	0.0373665	0.0001	0.0001	0.0163641	0.0309009	0.0744506	0.0324956	0.0001	0.0147101	0.0001
ALYREF	36.581	34.4493	35.9809	51.9969	49.7149	47.1658	34.2508	32.1195	38.6965	44.1621	46.6062	46.7034
AMACR	12.6899	13.097	12.699	8.13931	9.04907	8.55809	12.9467	13.2367	12.4334	8.34295	10.5139	9.10218
AMBP	0.0001	0.0001	0.0001	0.0001	0.0001	0.0001	0.0309009	0.0001	0.0001	0.0001	0.0293201	0.0001
AMBRA1	33.7146	34.3633	34.4343	31.0126	30.9592	31.6664	28.2907	28.2164	30.8731	32.0017	33.8078	33.5458
AMD1	39.9598	39.5141	36.7265	57.9536	65.8104	61.333	55.3496	51.9707	54.6357	67.5585	76.5851	73.05
AMDHD1	0.0380668	0.0001	0.0001	0.0160695	0.016524	0.0001	0.0155005	0.0001	0.0001	0.0001	0.0147101	0.0001
AMDHD2	16.8525	21.234	18.5639	10.1892	7.62118	8.99183	12.2819	11.5025	15.0138	9.76462	10.3112	11.333
AMDP1	0.0209856	0.0173246	0.0001	0.0001	0.115068	0.0163641	0.0155005	0.0186876	0.0648912	0.0441594	0.087819	0.0628311
AMER1	8.82738	8.21627	9.14903	5.54151	5.42001	5.98528	9.44059	11.2456	7.80745	11.6171	13.193	10.3978
AMFR	61.9995	65.7952	70.3925	57.7124	66.0743	62.1925	75.8146	75.8561	81.2626	60.0364	62.5705	65.0982
AMH	0.227901	1.27472	0.894496	0.111886	0.131492	0.130213	0.693121	0.985245	0.826188	0.132278	0.116981	0.203976
AMICA1	0.0760337	0.361817	0.149166	0.0480085	0.0329479	0.0488922	0.0463014	0.130213	0.0162978	0.029473	0.0293201	0.0471483
AMIGO1	3.05643	4.2029	6.01863	0.239642	0.640635	0.79704	3.4036	4.96299	6.81938	0.279143	0.905924	0.690142
AMIGO2	29.5574	30.4707	39.7262	12.7917	16.8182	16.5895	23.4088	19.6101	37.8218	7.12306	8.22555	12.0437
AMIGO3	4.25176	5.59057	3.79365	3.8749	3.00373	2.73543	4.40724	4.0236	3.36107	2.3792	1.63421	1.84952
AMMECR1	24.4317	20.9796	20.3664	17.1193	18.4771	17.8418	24.8721	24.0153	24.3618	18.9456	21.5937	21.3287
AMMECR1L	40.8897	42.9073	44.2721	65.4768	65.6649	62.0325	40.2412	41.396	41.5475	47.6141	51.1795	48.5235
AMN	0.0380668	0.0345493	0.0223723	0.0480085	0.0657959	0.0001	0.0309009	0.0416228	0.0787321	0.0175953	0.0147101	0.0157828
AMN1	5.68255	5.77094	6.46844	3.85843	4.88235	4.16486	5.866	6.56119	7.33016	5.48388	5.87324	5.68821
AMOT	13.0797	12.9358	17.3291	4.59931	5.94558	8.88025	15.6008	16.0041	19.1458	6.13904	6.45776	9.42545
AMOTL1	103.348	78.0957	97.6899	99.5661	101.699	117.429	96.3013	93.3285	97.9943	83.6567	92.6903	91.3518
AMOTL2	106.188	108.698	111.011	109.181	111.843	120.011	131.056	127.957	127.178	90.8544	79.0036	84.4471
AMPD2	29.304	34.2989	31.2609	36.395	34.3113	34.429	28.9318	27.0422	33.0213	34.1817	31.7925	37.5147
AMPD3	3.60695	3.78952	3.85718	2.60313	2.21734	0.813304	2.14077	2.26779	2.75373	1.20439	1.3004	1.30177
AMPH	19.3252	23.2706	29.9625	8.59167	12.7451	17.2726	10.4879	14.2382	23.6815	7.79862	10.7677	18.5685
AMT	1.04419	3.4278	2.88825	0.814544	0.591363	0.634399	1.67875	1.72875	2.02483	1.04284	0.847484	0.84697
AMTN	0.0001	0.0001	0.0001	0.0160695	0.0001	0.244061	0.0155005	0.0001	0.0001	0.0001	0.0001	0.0941967
AMY2B	0.40128	1.07231	0.70088	0.225202	0.326881	0.171849	0.515982	0.375541	0.686562	0.200243	0.130263	0.084164
AMZ1	0.0950171	0.0345493	0.0187332	0.0480085	0.0986438	0.0163641	0.0155005	0.0186876	0.0001	0.0735324	0.0439302	0.0001
AMZ2	28.1305	28.0011	27.1274	15.8897	15.7343	15.6787	26.535	25.2745	27.7121	18.9163	18.6852	19.5408
AMZ2P1	2.29709	2.56657	2.90966	1.13393	1.46183	1.2687	1.89436	2.39791	3.7256	1.48343	1.65228	1.64679
AMZ2	28.1305	28.0011	27.1274	15.8897	15.7343	15.6787	26.535	25.2745	27.7121	18.9163	18.6852	19.5408
ANAPC1	47.1332	44.7731	44.4046	47.0846	45.351	51.211	52.3588	52.7955	51.4164	52.1561	53.9125	52.4968
ANAPC10	4.77695	5.06424	5.36525	5.35894	6.19057	4.77939	5.09616	5.81522	5.8725	5.48689	5.73852	5.08735
ANAPC10P1	0.140197	0.104532	0.132717	0.199729	0.0509755	0.148972	0.155598	0.0960753	0.250898	0.198002	0.222901	0.229514
ANAPC11	24.7545	24.0974	24.0174	21.8463	20.9406	20.2488	21.4991	21.7476	25.3173	23.66	24.5889	25.8453
ANAPC13	32.3358	34.6032	42.3464	16.8241	18.8463	24.2564	38.8674	42.5207	54.3073	23.6798	30.7439	37.1066
ANAPC15	11.2433	10.5243	11.624	8.67947	8.40155	8.2704	12.2135	11.057	12.6272	8.80628	9.17881	9.53348
ANAPC16	31.9492	32.6209	34.2105	19.4349	19.1012	20.1506	38.6244	41.7293	40.3811	30.6214	36.4805	29.672
ANAPC1P1	0.0278892	0.018336	0.0001	0.0001	0.0173723	0.0682722	0.0163575	0.0001	0.0684465	0.0001	0.030874	0.0657889
ANAPC2	25.4379	30.6773	31.2479	23.3475	21.6962	22.103	26.15	24.2941	27.1638	25.2901	23.5661	25.2965
ANAPC4	13.0417	15.8123	16.6397	9.72552	11.4804	12.6698	12.9981	14.7587	17.5099	13.3648	13.9381	16.2475
ANAPC5	87.8934	104.261	95.5513	85.3092	90.3324	77.7263	85.7342	81.8043	89.5739	84.7563	87.8221	87.619
ANAPC5	87.8934	104.261	95.5513	85.3092	90.3324	77.7263	85.7342	81.8043	89.5739	84.7563	87.8221	87.619
ANAPC7	36.3715	38.3868	36.6054	34.1237	35.5779	34.5777	41.8175	40.3947	38.9284	39.3124	43.226	41.3514
ANG	3.33684	3.30998	3.70541	1.03292	1.16235	1.56445	3.56019	3.95379	4.00234	2.01054	2.40097	2.19694
ANGEL1	15.3387	18.396	17.9998	14.6281	14.3054	19.6471	19.6511	20.0004	18.5304	21.1339	23.7414	30.315
ANGEL2	21.9259	23.1671	24.2605	16.0495	18.0664	16.378	25.5341	24.7218	25.69	18.9751	19.2708	19.6821
ANGPT1	1.51877	1.53309	3.76401	0.0001	0.0329479	0.0814204	4.62024	5.50205	12.0189	0.176338	0.131591	0.392169
ANGPT2	215.373	170.97	126.162	216.693	131.751	121.507	225.859	224.301	166.986	283.548	282.032	272.353
ANGPTL1	1.55674	2.46322	2.75782	0.0799474	0.147916	0.504286	1.30914	1.89604	2.2192	1.0869	0.730603	1.75657
ANGPTL2	27.7157	28.1799	28.9748	13.7499	13.2214	13.9059	33.681	35.3906	30.1115	16.0083	18.6571	17.1727
ANGPTL4	16.136	15.0545	17.0682	61.9922	33.6197	43.9294	9.5176	8.66194	12.683	18.6813	4.31007	17.8628
ANGPTL5	0.702487	0.48239	0.316865	0.223673	0.016524	0.0326282	0.908727	0.910894	0.210672	0.117592	0.190031	0.0157828
ANGPTL6	0.0668593	0.101206	0.131146	0.0687857	0.0001	0.019263	0.145272	0.0835795	0.15236	0.0173911	0.153698	0.109657
ANK1	1.23402	1.24027	1.65846	0.143825	0.509243	0.553079	1.03193	1.30124	1.65228	0.161651	0.379962	0.643094
ANK2	0.0570503	0.120672	0.186432	0.271581	0.459971	0.748248	0.200306	0.0744506	0.0648912	1.16033	0.745214	0.658777
ANK3	1.10758	0.48239	1.28579	1.23083	0.821298	1.17111	0.954929	0.464791	1.40931	1.89762	0.891314	1.31745
ANKAR	0.702487	0.637411	0.764063	0.415307	0.542091	0.504286	0.770123	1.26406	1.05296	0.734424	0.862094	0.878336
ANKDD1A	1.34792	1.60199	1.15536	1.61302	1.24832	0.943417	1.46314	1.2083	1.37691	1.23376	1.4465	1.66247
ANKDD1B	0.0570503	0.189571	0.0932662	0.0160695	0.0001	0.0163641	0.123304	0.0744506	0.081089	0.0441594	0.0877604	0.0785139
ANKEF1	4.87793	3.68617	3.95035	2.36359	2.0531	2.65114	3.92722	3.73622	3.43404	3.20175	3.14126	3.2778
ANKFN1	0.0380668	0.0173246	0.0559997	0.111886	0.0001	0.244061	0.0771023	0.0558629	0.14588	0.205711	0.0293201	0.533315
ANKFY1	75.2877	67.7969	72.1111	82.4198	81.9242	101.91	72.459	75.0211	73.4571	116.935	116.788	123.144
ANKH	18.471	18.2582	18.6333	13.3027	13.8126	13.792	16.1398	16.4687	17.2183	12.7479	16.6263	18.5058
ANKHD1	90.5548	79.803	82.8643	57.4697	61.5969	63.8233	85.8309	86.9255	87.3592	64.064	70.2867	73.8156
ANKHD1-EIF4EBP3	17.4166	16.9671	17.4357	8.77167	10.0433	13.0121	15.6135	19.5787	18.4156	12.1096	12.8088	13.9551
ANKIB1	72.8972	69.5542	77.161	70.76	75.2711	90.7873	72.5975	72.6777	73.1002	86.9591	79.4804	92.764
ANKK1	0.0001	0.0001	0.0001	0.111886	0.115068	0.0814204	0.0155005	0.0001	0.0001	0.146965	0.0001	0.0314656
ANKLE1	1.23282	1.46419	1.60256	1.46929	1.00196	1.39881	1.47854	1.04101	1.24733	0.940035	0.657553	1.22329
ANKLE2	55.7736	69.5188	63.5394	169.948	186.001	165.881	59.8926	58.719	59.3327	143.911	146.003	156.027
ANKMY1	2.75972	3.34671	3.34274	2.96171	2.42804	2.11443	4.1444	4.1756	3.7716	2.69625	3.2084	3.03305
ANKMY2	10.7257	9.59425	12.3166	4.87079	5.23935	5.75758	10.2413	9.14526	11.5168	7.7693	7.46583	7.4024
ANKRA2	8.25633	12.6086	11.7923	3.7838	3.9747	4.35888	6.43607	7.11867	8.52013	4.5676	5.40583	5.06564
ANKRD1	245.721	366.936	441.403	1467.68	2183.91	1544.05	523.292	535.845	624.539	595.684	598.268	617.635
ANKRD10	19.8568	25.3545	25.5836	16.2571	13.862	15.7111	20.7289	21.6546	25.3657	15.23	15.3699	17.1885
ANKRD10-IT1	0.0760337	0.103448	0.111899	0.191734	0.0986438	0.0814204	0.0463014	0.0186876	0.0972869	0.0735324	0.116981	0.235342
ANKRD11	182.931	157.682	172.523	181.384	194.373	196.535	171.709	173.644	167.328	146.42	154.425	148.636
ANKRD12	69.8979	65.2821	68.9621	62.7606	75.3022	76.929	76.5583	76.319	80.0012	69.3796	80.6933	85.0644
ANKRD13A	30.9164	34.2498	34.4342	26.8883	28.5218	30.7967	41.3034	39.6842	44.6952	33.4157	33.7681	37.4566
ANKRD13B	23.8244	20.3252	24.4096	18.3809	11.3819	15.2883	24.9025	18.0488	23.6813	16.2287	11.206	14.3812
ANKRD13C	26.7096	25.9918	26.9811	28.6333	33.9316	31.8126	28.6297	27.807	28.4275	26.891	28.8699	28.8876
ANKRD13D	12.4342	16.0018	15.1676	14.2608	12.0717	11.8891	8.43955	9.1824	10.5935	8.98822	8.64926	10.1155
ANKRD16	3.26525	3.69627	3.4439	2.24693	2.19305	1.98432	2.85509	2.92832	3.05802	2.16231	1.92177	2.08579
ANKRD17	150.407	126.168	139.139	99.6182	113.192	126.729	146.881	158.237	150.826	103.526	115.263	123.155
ANKRD18A	0.0760337	0.109464	0.111899	0.0649356	0.1847	0.0820961	0.0309009	0.0938635	0.174756	0.0460049	0.170334	0.0795515
ANKRD18B	0.77842	0.928857	0.391398	3.11319	4.00362	2.683	1.13973	1.11453	0.570543	2.52433	3.82564	2.35134
ANKRD18EP	2.44896	2.06706	2.21746	2.18792	2.23376	2.00058	1.77115	2.08192	1.78186	1.96809	1.8848	1.89772
ANKRD19P	0.243702	0.340927	0.16769	0.201114	0.206868	0.348531	0.166294	0.133883	0.235923	0.120715	0.400476	0.326291
ANKRD2	0.0570503	0.0689985	0.0187332	0.032039	0.0657959	0.0814204	0.154105	0.111626	0.324056	0.029473	0.0439302	0.0471483
ANKRD20A1	0.00249169	0.151399	0.00210268	0.145633	0.168228	0.253744	0.137976	0.17486	0.354007	0.221445	0.0740476	0.194393
ANKRD20A11P	0.64484	0.0001	0.0001	0.239642	0.0001	0.0001	0.708521	0.0001	0.0001	0.308516	0.0001	0.0001
ANKRD20A12P	0.347478	0.201956	0.0001	0.116236	0.12014	0.0001	0.234865	0.240872	0.0541702	0.190334	0.135542	0.0628309
ANKRD20A14P	0.224239	0.0517739	0.0373665	0.161742	0.0329479	0.0472152	0.338735	0.0356492	0.0773179	0.203806	0.0001	0.0366967
ANKRD20A17P	0.0296711	0.0278413	0.0001	0.0001	0.0001	0.0001	0.10965	0.0227641	0.0001	0.0426972	0.0001	0.00010045
ANKRD20A19P	0.0190834	0.0862231	0.0001	0.111886	0.0822198	0.0651563	0.0001	0.0001	0.0001	0.0735324	0.0439302	0.0001
ANKRD20A2	0.349542	0.218323	0.197902	0.397135	0.539932	0.166428	0.261534	0.290086	0.195481	0.109013	0.0878537	0.0287987
ANKRD20A3	0.0791715	0.0346032	0.138538	0.252601	0.164586	0.0613235	0.0756426	0.173162	0.127834	0.0915663	0.0790969	0.118082
ANKRD20A4	0.217156	0.260683	0.242862	0.315529	0.247926	0.0638568	0.130516	0.0929754	0.0001	0.0961941	0.181902	0.0752215
ANKRD20A5P	0.0380668	0.0001	0.0001	0.0001	0.0001	0.0001	0.0155005	0.0001	0.081089	0.0001	0.0001	0.0001
ANKRD20A7P	0.0229486	0.0001	0.0199785	0.0179092	0.0001	0.0692498	0.0203594	0.0001	0.0864871	0.0001	0.0001	0.0168018
ANKRD23	0.374191	0.803154	0.311138	0.157792	0.158815	0.121138	0.564199	0.649879	0.526607	0.394286	0.273708	0.134939
ANKRD24	0.227901	0.103448	0.205066	0.032039	0.016524	0.0651563	0.446713	0.557729	0.66421	0.132278	0.219251	0.141245
ANKRD26	17.3509	16.5531	20.3289	11.4343	11.4805	13.0765	21.0987	19.6288	20.7657	13.9082	13.8212	15.8711
ANKRD26P1	0.0001	0.0173246	0.149166	1.11796	1.77389	1.36628	0.0925028	0.111626	0.0486934	2.70241	4.36851	5.20678
ANKRD26P4	0.0380668	0.0001	0.0001	0.0001	0.016524	0.0814204	0.0001	0.0001	0.0324956	0.0001	0.0439302	0.0001
ANKRD27	20.1605	19.9979	18.1116	32.019	34.6053	30.7068	21.0525	18.5877	18.498	29.887	28.4459	25.3748
ANKRD28	56.6848	50.1236	50.8125	17.5665	20.1031	20.2	67.8707	68.3655	61.0822	20.9135	25.3194	22.3009
ANKRD29	0.0760337	0.155122	0.149166	0.0799474	0.0493719	0.0326282	0.308109	0.223152	0.51843	0.0001	0.0147101	0.0157828
ANKRD30BL	1.0252	0.999128	0.391398	0.543062	0.492819	0.43923	0.508315	0.836544	0.437441	0.807856	1.00819	0.752873
ANKRD30BP3	0.114001	0.0001	0.0187332	0.0001	0.016524	0.0001	0.0001	0.0372753	0.0001	0.0001	0.0001	0.0314656
ANKRD30BP3	0.114001	0.0001	0.0187332	0.0001	0.016524	0.0001	0.0001	0.0372753	0.0001	0.0001	0.0001	0.0314656
ANKRD31	0.0001	0.0001	0.0187332	0.0001	0.0001	0.0488922	0.0309009	0.0186876	0.0648912	0.0147865	0.0001	0.0471483
ANKRD32	4.42324	5.21915	5.8323	3.22594	4.08967	3.23665	5.94468	5.24181	6.99755	4.62634	4.42695	4.94018
ANKRD33	0.284851	0.534063	0.428665	0.175764	0.147916	0.162741	0.200306	0.0744506	0.113485	0.161651	0.0585403	0.0785139
ANKRD33B	1.10114	0.947455	1.11809	2.01225	1.97097	3.00896	1.75575	1.76593	1.11775	4.127	3.74028	3.29348
ANKRD34A	0.455702	0.413491	0.764063	0.351429	0.295731	0.162741	0.600718	0.501966	0.583221	0.0882189	0.248471	0.188293
ANKRD34A	0.455702	0.413491	0.764063	0.351429	0.295731	0.162741	0.600718	0.501966	0.583221	0.0882189	0.248471	0.188293
ANKRD35	0.208918	0.172346	0.354132	0.0160695	0.0329479	0.113949	0.277308	0.148801	0.37265	0.117592	0.0731504	0.0471483
ANKRD35	0.208918	0.172346	0.354132	0.0160695	0.0329479	0.113949	0.277308	0.148801	0.37265	0.117592	0.0731504	0.0471483
ANKRD36	6.70047	4.52993	5.23134	4.92381	3.75602	4.83768	5.8552	5.17021	3.68105	3.2468	3.41309	3.19943
ANKRD36B	2.98539	3.95611	3.36588	2.07009	2.26406	1.79091	2.83648	4.17487	2.99292	1.90487	2.60444	1.94125
ANKRD36C	3.54588	2.60692	2.78799	1.43828	2.24147	2.60971	3.22857	4.20561	2.12175	1.25194	1.69689	1.54048
ANKRD37	1.72123	2.12772	1.8387	0.854325	0.913539	0.702226	1.38363	1.74242	2.04314	0.864828	0.868588	1.0657
ANKRD39	4.01465	4.86716	4.8721	2.86127	2.79806	3.24732	2.90693	3.71896	4.07538	2.75184	2.59119	3.33205
ANKRD40	67.1824	68.5712	64.5082	86.7945	89.5931	87.631	70.2876	68.9791	72.1125	72.9626	75.1253	75.8106
ANKRD42	9.24504	9.78371	11.0682	12.1688	13.3692	12.0605	9.28657	8.43889	9.72926	11.4115	11.9073	12.0601
ANKRD44	1.57572	1.46419	2.47832	1.1499	0.788451	1.10606	1.35534	1.11536	1.4579	0.925348	0.686773	0.972432
ANKRD45	0.569603	0.723534	1.36033	0.143825	0.0986438	0.227797	0.492915	0.39044	1.19874	0.132278	0.0439302	0.141245
ANKRD46	9.98037	11.2893	10.273	7.29754	8.34954	5.93433	18.2051	17.7846	15.9198	9.57437	10.0372	8.58715
ANKRD49	7.26958	8.63503	8.22576	7.83825	8.29421	7.51464	6.87384	7.69884	7.53523	8.20008	7.51391	8.80315
ANKRD50	131.561	109.913	142.451	149.386	145.512	167.003	191.558	190.882	207.868	123.368	127.925	131.637
ANKRD52	104.238	109.049	108.241	155.399	168.822	187.834	139.59	145.857	164.295	175.268	199.384	210.008
ANKRD53	0.83537	1.1197	0.819963	0.511124	0.788451	0.845832	0.862526	1.00383	1.21494	1.36594	1.1543	1.9134
ANKRD53	0.83537	1.1197	0.819963	0.511124	0.788451	0.845832	0.862526	1.00383	1.21494	1.36594	1.1543	1.9134
ANKRD54	14.1117	14.4875	15.5516	17.5577	15.7763	16.2181	12.5803	11.7913	14.8248	14.133	14.994	16.8076
ANKRD55	1.48081	1.70534	1.1181	0.750666	0.542091	0.471758	1.30914	1.72875	1.16634	0.851916	1.27118	0.909701
ANKRD6	15.855	15.6917	16.8883	5.95586	6.92576	6.18584	11.2311	10.3888	11.6759	3.9309	3.90991	4.08107
ANKRD61	0.132984	0.22402	0.186432	0.367398	0.131492	0.179005	0.107903	0.167389	0.14588	0.191024	0.146201	0.141245
ANKRD65	0.114001	0.0345493	0.223699	0.0639779	0.0001	0.0651563	0.0309009	0.0186876	0.081089	0.029473	0.0147101	0.0001
ANKRD7	0.265868	0.0862231	0.205066	0.032039	0.0657959	0.0163641	0.400512	0.0930382	0.259265	0.132278	0.131591	0.109879
ANKRD9	6.56837	7.02775	7.41613	5.54151	3.58053	4.798	4.14282	5.01876	6.36584	4.69978	4.2078	5.77137
ANKS1A	65.8156	64.0586	65.9431	19.5467	21.0064	24.3637	64.22	69.9827	59.9158	21.6333	26.1083	22.3794
ANKS1B	0.405009	0.557757	0.503198	0.080746	0.0329492	0.0985474	0.446713	0.441301	0.631814	0.269298	0.263081	0.219661
ANKS3	4.89782	5.83925	4.84474	5.44569	4.99299	4.40766	4.55864	4.85147	4.95663	5.03756	4.45617	4.92449
ANKS6	15.4906	15.2266	19.2855	11.6738	10.7249	12.1331	19.0351	20.9112	24.799	11.8374	12.7693	13.5344
ANKUB1	0.0190834	0.0001	0.0001	0.0001	0.0493719	0.0001	0.0001	0.111626	0.0001	0.0147865	0.0001	0.0001
ANKZF1	13.5163	21.1864	17.5899	10.9711	11.2505	9.72602	13.0443	13.8851	15.6148	9.84003	10.5486	10.5076
ANLN	29.6332	33.2265	48.6512	21.0002	20.2015	27.5353	58.9069	44.6295	74.8325	27.2287	19.7677	34.0161
ANO1	0.151967	0.275694	0.149166	0.448263	0.689907	0.276589	0.138704	0.0846023	0.178276	0.176338	0.168721	0.125561
ANO1-AS2	0.0001	0.0001	0.0373665	0.0639779	0.0493719	0.0001	0.0001	0.0001	0.0001	0.029473	0.0001	0.0471483
ANO1-AS2	0.0001	0.0001	0.0373665	0.0639779	0.0493719	0.0001	0.0001	0.0001	0.0001	0.029473	0.0001	0.0471483
ANO10	38.4036	33.5709	35.0863	28.3779	30.7621	26.8034	41.4581	37.138	40.7052	34.8806	35.6193	31.6008
ANO2	8.39078	8.23345	8.38505	3.41757	3.82688	4.91185	12.151	13.9037	12.1647	6.88805	7.48047	6.35163
ANO4	0.284851	0.137897	0.074633	0.287551	0.230036	0.179005	0.154105	0.130213	0.0162978	0.308516	0.263081	0.0471483
ANO4	0.284851	0.137897	0.074633	0.287551	0.230036	0.179005	0.154105	0.130213	0.0162978	0.308516	0.263081	0.0471483
ANO5	4.04357	2.97996	8.16146	1.5172	1.46183	2.91137	5.74447	3.47599	10.6907	3.08426	2.25005	5.42634
ANO6	165.104	153.643	168.922	185.732	208.557	223.091	130.468	122.437	130.388	160.569	176.549	169.935
ANO7	2.12624	2.11873	1.50939	3.49741	3.41629	1.96805	1.07813	1.37559	0.95577	2.11495	1.66565	1.2704
ANO7P1	0.132984	0.155122	0.0373665	0.0639779	0.0657959	0.0326282	0.0771023	0.111626	0.0972869	0.176338	0.102371	0.219659
ANO8	7.27073	10.0077	9.46577	2.53925	2.44728	3.41555	7.50017	7.21207	9.79977	2.62898	2.81984	4.0149
ANO9	0.0380668	0.0517739	0.0373665	26.3976	9.95302	16.0527	0.215706	0.148801	0.0972869	109.208	67.601	51.0002
ANP32A	138.59	139.745	144.409	37.0486	39.5653	42.4327	180.06	182.115	171.98	56.9663	65.5678	57.9376
ANP32AP1	0.887002	0.835846	0.984748	0.176125	0.115203	0.219863	1.24493	1.22966	1.16721	0.45776	0.420213	0.474195
ANP32B	74.5039	80.3934	82.2602	85.9942	87.8622	80.4746	98.0294	101.545	98.3425	86.4944	96.1908	87.4828
ANP32BP1	3.1763	2.9395	2.76304	2.89207	3.35664	2.7975	3.86078	3.53089	3.9147	3.46026	3.84552	3.10109
ANP32C	0.541279	0.304217	0.209874	0.0321445	0.0330662	0.170674	0.422349	0.33536	0.394657	0.117986	0.166331	0.257526
ANP32D	0.0001	0.0173246	0.0373665	0.0001	0.0001	0.0163641	0.0155005	0.0372753	0.0648912	0.029473	0.0293201	0.0001
ANP32E	52.3188	51.6749	53.05	51.8205	58.0253	52.7437	68.8845	62.287	64.0287	84.1412	86.593	73.5848
ANP32E	52.3188	51.6749	53.05	51.8205	58.0253	52.7437	68.8845	62.287	64.0287	84.1412	86.593	73.5848
ANPEP	191.903	175.228	96.0919	119.882	110.384	55.6724	150.155	147.604	80.0982	85.9596	81.0125	43.8336
ANTXR1	9.85248	8.30238	7.43476	3.09818	2.85787	1.52892	7.74653	8.36454	5.83131	2.67304	2.43998	1.64679
ANTXR2	72.0044	69.4499	72.502	170.134	145.63	137.008	66.4371	67.9198	73.2132	127.127	124.888	138.307
ANXA1	143.935	140.055	126.019	134.705	147.553	131.963	326.236	293.066	289.744	168.466	156.897	162.535
ANXA11	53.3438	54.258	50.4964	42.287	42.2097	45.377	58.2753	58.2535	56.6935	47.1148	46.1826	49.3224
ANXA13	0.0001	0.0001	0.0001	0.0480085	0.016524	0.0488922	0.0001	0.0186876	0.0162978	0.0147865	0.0147101	0.0001
ANXA2	787.776	789.34	763.919	590.672	613.738	637.203	766.697	775.073	798.015	604.321	603.254	638.173
ANXA2P1	1.51287	1.11137	0.619416	0.450038	0.429173	0.62184	1.02292	1.19875	0.849357	0.87359	1.35692	1.70979
ANXA2P2	560.418	566.287	563.997	429.919	459.437	473.889	564.659	560.772	565.508	430.166	424.471	447.386
ANXA2P3	0.455702	0.379042	0.372765	0.239642	0.0493719	0.390454	0.33891	0.278915	0.502232	0.264468	0.467622	0.690142
ANXA2R	3.28423	3.15221	4.09941	0.463215	0.213612	0.699455	2.94159	3.34588	3.7256	0.954721	0.526063	1.0038
ANXA3	25.7417	27.7491	27.2978	31.2841	29.1691	32.512	28.3676	30.3166	31.7478	21.4572	16.7724	18.0196
ANXA4	37.6444	36.1203	37.9372	27.34	26.2783	31.2274	35.2207	36.5992	35.9107	30.2688	30.3451	31.0048
ANXA5	255.761	282.123	293.742	282.047	314.047	314.301	273.801	295.878	331.784	277.951	300.092	310.083
ANXA6	200.515	166.18	155.273	145.816	129.817	129.776	156.866	135.321	139.512	157.394	129.972	122.861
ANXA7	53.9516	49.5894	48.8754	64.597	68.1275	65.8532	54.4874	56.8786	57.5348	95.4597	100.329	94.1756
ANXA9	0.626553	0.551288	0.708163	0.255612	0.16434	0.276589	0.369711	0.613492	0.66421	0.205711	0.409182	0.439218
AOC2	0.436719	0.775208	0.503197	0.670818	0.78845	0.211533	0.462114	0.613492	0.307858	0.352576	0.336132	0.125562
AOC3	0.0950171	0.292919	0.149166	0.0639779	0.0822198	0.0651563	0.107903	0.148801	0.0324956	0.0588459	0.0147101	0.0157828
AOX1	0.0001	0.0517739	0.074633	0.0480085	0.0493719	0.0163641	0.0001	0.0186876	0.0324956	0.0882189	0.0147101	0.0157828
AP000230.1	0.0001	0.103448	0.0187332	0.0001	0.016524	0.0001	0.0925028	0.0744506	0.178276	0.0147865	0.0001	0.0001
AP000240.9	0.0380668	0.0862231	0.0001	0.0959169	0.0493719	0.130213	0.0155005	0.0186876	0.0648912	0.029473	0.0585403	0.0628311
AP000251.3	0.0190834	0.0345493	0.0187332	0.0160695	0.0001	0.0001	0.0617019	0.0001	0.0162978	0.0001	0.0001	0.0157828
AP000253.1	0.0190834	0.0689985	0.0932662	0.0639779	0.0001	0.0488922	0.0309009	0.0744506	0.0648912	0.0588459	0.0147101	0.0314656
AP000254.8	0.379768	0.310143	0.391398	0.223673	0.328579	0.276589	0.354311	0.278915	0.469836	0.0588459	0.190031	0.266707
AP000255.6	0.0001	0.0173246	0.0187332	0.0001	0.0001	0.0163641	0.0001	0.0186876	0.0001	0.0147865	0.0293201	0.0001
AP000265.1	0.0001	0.0345493	0.0373665	0.0001	0.0329479	0.0001	0.0001	0.0558629	0.0162978	0.0147865	0.0439302	0.0628311
AP000275.65	0.00023264	0.600943	0.000107159	0.164259	0.0628912	0.234303	0.133295	0.0740596	0.000109489	0.080226	0.000266967	0.000192773
AP000281.1	0.0001	0.0001	0.0001	0.0160695	0.0001	0.0001	0.0463014	0.0372753	0.0001	0.0001	0.0147101	0.0471483
AP000295.10	0.0001	0.0173246	0.0001	0.0001	0.0001	0.0163641	0.0001	0.0186876	0.0001	0.0147865	0.0147101	0.0314656
AP000295.9	0.158676	0.123402	0.442856	0.000100531	0.200591	0.375555	0.381964	0.231657	0.180309	0.110976	0.291773	0.514886
AP000330.8	0.0001	0.0001	0.0001	0.0160695	0.016524	0.0163641	0.0001	0.0372753	0.0001	0.029473	0.0001	0.0785139
AP000344.3	0.0001	0.0001	0.074633	0.0001	0.0001	0.0001	0.0155005	0.0372753	0.0324956	0.0147865	0.0001	0.0001
AP000344.4	0.0001	0.0001	0.0373665	0.0001	0.0001	0.0001	0.0001	0.0001	0.0162978	0.0001	0.0293201	0.0471483
AP000347.2	1.82407	2.47823	3.17628	2.54627	1.39981	1.85168	2.08824	1.50277	1.57214	0.919199	0.84308	1.52936
AP000347.4	0.0444541	0.049313	0.0734546	0.0001	0.0001	0.0001	0.0382299	0.100591	0.0436637	0.0203412	0.0001	0.0222032
AP000350.4	5.63401	5.20021	5.42706	5.69731	4.96623	4.92547	4.45457	4.56042	5.05205	4.08278	4.29298	4.6794
AP000350.5	0.531636	0.189571	0.260965	0.143825	0.0986438	0.374174	0.32351	0.185976	0.291661	0.264457	0.0439302	0.0941967
AP000350.6	0.0950171	0.172346	0.0932662	0.0959169	0.180764	0.162741	0.184906	0.0558629	0.0648912	0.205711	0.204641	0.188293
AP000351.10	0.0380668	0.0517739	0.0373665	0.0160695	0.016524	0.0163641	0.0617019	0.0186876	0.0001	0.029473	0.0147101	0.0157828
AP000354.2	0.114001	0.0345493	0.130533	0.0001	0.016524	0.0163641	0.0155005	0.0372753	0.0001	0.0441594	0.0439302	0.0471483
AP000356.1	1.71682	1.9692	1.92969	0.774423	1.33219	1.12023	1.72576	1.70523	1.8097	0.850558	1.64361	1.40523
AP000357.4	0.741794	0.70631	0.788083	0.54462	0.641525	0.505023	0.554517	0.540364	0.60664	0.918635	0.848595	1.04725
AP000438.2	0.0001	0.0345493	0.0187332	0.0001	0.016524	0.0001	0.0155005	0.0001	0.0324956	0.0001	0.0001	0.0001
AP000442.1	0.0570503	0.0517739	0.074633	0.271581	0.0657959	0.113949	0.0309009	0.0001	0.0972869	0.117592	0.102371	0.188293
AP000473.5	0.114001	0.258469	0.223699	0.0001	0.016524	0.0326282	0.32351	0.185976	0.324056	0.0147865	0.0147101	0.0314656
AP000473.8	0.132984	0.396266	0.354132	0.0160695	0.016524	0.0163641	0.369711	0.334678	0.631815	0.029473	0.0585403	0.0785139
AP000476.1	0.114001	0.0517739	0.0373665	0.0959169	0.0493719	0.0651563	0.0001	0.0001	0.0324956	0.146965	0.0585403	0.0157828
AP000487.5	0.324393	0.608747	0.261863	0.577759	0.543961	0.310258	0.466795	0.522857	0.376123	0.48796	0.250177	0.648254
AP000487.6	0.0950171	0.0517739	0.0559997	0.032039	0.0493719	0.0814204	0.0155005	0.111626	0.0486934	0.0001	0.0731504	0.0314656
AP000525.9	0.0001	0.0407723	0.0187332	0.019711	0.000100001	0.0001	0.0001	0.0558629	0.000131519	0.0147865	0.0585403	0.0157828
AP000568.2	0.0570503	0.0001	0.0187332	0.0639779	0.0329479	0.0651563	0.0617019	0.0372753	0.0486934	0.102905	0.0147101	0.0316378
AP000569.9	0.0380668	0.0345493	0.0932662	0.0160695	0.0001	0.0001	0.0309009	0.0558612	0.0486934	0.0147865	0.0138667	0.0001
AP000580.1	0.261199	0.252824	0.0357857	0.136775	0.200313	0.0628498	0.207267	0.198011	0.187087	0.0949782	0.0963047	0.185048
AP000593.7	0.0001	0.0001	0.0001	0.127856	0.0001	0.0163641	0.0463014	0.0001	0.0001	0.0001	0.0001	0.0001
AP000620.1	0.192285	0.104372	0.076237	0.0162937	0.112138	0.0525548	0.127627	0.116966	0.186817	0.179336	0.168898	0.198101
AP000640.10	0.246884	0.361817	0.410031	0.30352	0.0329479	0.0488922	0.200306	0.446203	0.405045	0.0735324	0.204641	0.125562
AP000640.2	0.0190834	0.0001	0.0187332	0.0160695	0.0001	0.0488922	0.0155005	0.0001	0.0001	0.0001	0.0147101	0.0471483
AP000654.4	0.0001	0.0345493	0.0001	0.032039	0.125853	0.10888	0.0195015	0.105062	0.000100058	0.0147865	0.0147101	0.0157828
AP000654.5	0.0380668	0.0346211	0.0001	0.0639779	0.0329479	0.146477	0.0925028	0.165553	0.0162978	0.189144	0.102371	0.265888
AP000662.4	0.0950171	0.0689985	0.0373665	0.0001	0.0001	0.0814204	0.154105	0.167389	0.129682	0.0001	0.0439302	0.0001
AP000662.9	0.0225457	0.0001	0.0001	0.0176559	0.016524	0.0380948	0.0001	0.0410409	0.0396994	0.0178103	0.0202762	0.0722929
AP000688.14	0.0001	0.0625263	0.0669807	0.0001	0.0195613	0.0001	0.0182471	0.0001	0.0387346	0.0001	0.0001	0.0186556
AP000692.10	0.132984	0.292919	0.186432	0.0801356	0.197188	0.130213	0.123304	0.223152	0.0972869	0.0882189	0.116981	0.219659
AP000692.9	0.0570503	0.0001	0.0373665	0.127856	0.0657959	0.0163641	0.0463014	0.111626	0.0001	0.0167338	0.0147101	0.125562
AP000695.1	1.89844	2.60102	3.42862	0.829408	1.01756	0.95968	2.01753	2.2492	2.65654	1.27327	1.1543	1.63066
AP000695.4	2.31608	2.80771	2.08702	1.29363	0.985538	1.77288	2.40257	2.82542	2.72133	1.43937	1.97246	2.19569
AP000695.6	3.8917	5.40863	5.73914	1.48526	2.56224	2.96016	4.92825	4.6656	6.49542	2.21776	3.49191	3.7326
AP000704.5	0.0190834	0.0689985	0.0001	0.0001	0.0001	0.0001	0.0001	0.0186876	0.0324956	0.0001	0.0439302	0.0314656
AP000708.1	0.0190834	0.0517739	0.074633	0.111886	0.0493719	0.0326282	0.0463014	0.0558629	0.0648912	0.117592	0.015205	0.0471483
AP000758.1	0.14462	0.0805078	0.0687975	0.0168609	0.00686424	0.0550388	0.00094336	0.16431	0.199847	0.114859	0.0708302	0.0880003
AP000769.1	0.0380668	0.0689985	0.074633	0.0001	0.0001	0.0326282	0.0463014	0.0001	0.0001	0.0147865	0.0439302	0.0785139
AP000783.1	0.683503	0.809658	1.21126	0.0799474	0.0822198	0.113949	1.12433	1.09677	0.939573	0.29383	0.160811	0.203976
AP000797.1	0.0775188	0.0689985	0.0001	0.032039	0.0001	0.0001	0.0001	0.0001	0.0001	0.0001	0.0147101	0.0001
AP000889.1	0.0001	0.0001	0.0001	0.0001	0.0001	0.0001	0.0001	0.0205236	0.0324956	0.0313528	0.0001	0.0166021
AP000925.2	0.0190834	0.0001	0.0187332	0.0160695	0.016524	0.0001	0.0001	0.0186876	0.0001	0.029473	0.0439302	0.0628311
AP000936.1	0.0838225	0.140453	0.0500204	0.01642	0.054019	0.0333136	0.0826312	0.105923	0.033551	0.0760703	0.10121	0.0983263
AP000974.1	0.0192186	0.051855	0.0187332	0.0959169	0.0493719	0.0001	0.0621301	0.0001	0.0324956	0.103244	0.0731504	0.0157828
AP001007.1	0.849241	0.530766	0.275198	0.191629	0.43006	0.212148	0.188668	0.249175	0.183305	0.221774	0.177023	0.322263
AP001046.5	0.569603	0.44794	0.63363	0.702757	0.574939	1.08979	0.246507	0.39044	0.51843	0.74911	0.584503	1.06653
AP001053.11	3.30322	4.85745	5.01244	1.24572	1.21547	1.74036	1.26294	1.8031	1.83045	0.910662	0.686773	0.862653
AP001055.1	0.0190834	0.0001	0.0187332	0.0160695	0.016524	0.0001	0.0155005	0.0001	0.0001	0.0147865	0.0147101	0.0157828
AP001055.6	0.0001	0.0173246	0.0187332	0.0639779	0.0986438	0.0326282	0.0001	0.0001	0.0162978	0.146965	0.204641	0.0628311
AP001056.1	0.0001	0.0173246	0.0001	0.223673	0.180764	0.113949	0.0001	0.0001	0.0001	0.146965	0.204641	0.203976
AP001057.1	0.0760337	0.0345493	0.074633	0.223673	0.0822198	0.0651563	0.0771023	0.0372753	0.0162978	0.381948	0.102371	0.172611
AP001058.3	0.0380668	0.0001	0.0187332	0.032039	0.016524	0.0488922	0.0001	0.0001	0.0324956	0.0882189	0.131591	0.0157828
AP001059.5	0.0001	0.0001	0.0001	0.111886	0.016524	0.0326282	0.0001	0.0001	0.0001	0.0147865	0.0585403	0.0314656
AP001062.7	4.57373	4.23996	3.96151	7.5663	7.43596	6.97638	2.60901	2.51508	2.20868	5.36701	5.61135	5.1905
AP001065.15	0.0760337	0.361817	0.242332	0.255612	0.16434	0.130213	0.123304	0.31609	0.14588	0.0588459	0.160811	0.0471483
AP001189.4	0.588586	1.15415	0.894496	0.30352	0.295731	0.341646	0.847126	0.725018	0.502232	0.734424	0.613723	0.768556
AP001257.1	0.208918	0.0345493	0.0187332	0.0160695	0.0493719	0.0326282	0.0309009	0.0558629	0.081089	0.0147865	0.0877604	0.0471483
AP001258.4	1.84149	2.51489	2.29199	1.35751	0.936266	1.18738	2.17157	2.17485	2.08962	2.46743	2.36693	2.16432
AP001347.6	0.114001	0.0344189	0.13044	0.0160695	0.016524	0.0814204	0.0617019	0.0186876	0.0324956	0.0147865	0.0001	0.0157828
AP001372.2	1.93909	2.49157	2.47534	0.465466	0.599152	0.694744	1.77644	2.13069	2.62555	0.840939	0.93408	0.818995
AP001412.1	0.0570503	0.0862231	0.111899	0.111886	0.0341443	0.0169134	0.0962381	0.0930382	0.0972869	0.0908267	0.0439302	0.0471483
AP001429.1	0.0570503	0.0001	0.0187332	0.032039	0.016524	0.0326282	0.0617019	0.0186876	0.0001	0.0147865	0.0439302	0.0157828
AP001432.14	0.0190834	0.0173246	0.0559997	0.159795	0.0493719	0.0163641	0.0155005	0.0372753	0.081089	0.029473	0.0001	0.0157828
AP001437.1	0.0380668	0.137897	0.0932662	0.0799474	0.115068	0.0163641	0.0925028	0.0799984	0.113485	0.0588459	0.0585403	0.0157828
AP001442.2	0.0190834	0.0001	0.0001	0.032039	0.0001	0.0488922	0.0001	0.0558629	0.0162978	0.0001	0.0293201	0.0001
AP001462.6	0.0190834	0.0345493	0.0932662	0.175764	0.0001	0.0326282	0.0771023	0.0744506	0.0972869	0.0441594	0.0439302	0.0001
AP001469.5	0.0381755	0.0348401	0.0561938	0.032039	0.0165839	0.0001	0.0309987	0.0563314	0.0656288	0.0588459	0.132486	0.110725
AP001469.7	0.0001	0.0173246	0.0373665	0.032039	0.0001	0.0326282	0.0155005	0.0001	0.0324956	0.029473	0.0001	0.0471483
AP001469.9	0.66452	0.448112	0.414821	0.367398	0.363612	0.292853	0.510389	0.579041	0.37265	0.36947	0.165209	0.203976
AP001596.6	0.0950171	0.0345493	0.074633	0.0001	0.0001	0.0326282	0.0309009	0.111626	0.081089	0.0001	0.0439302	0.0157828
AP001597.1	0.0190834	0.0001	0.0187332	0.0001	0.0001	0.0001	0.0309009	0.0372753	0.0001	0.0001	0.0001	0.0157828
AP001604.3	0.0001	0.0001	0.0001	0.0639779	0.0001	0.0488922	0.0001	0.0186876	0.0162978	0.102905	0.0293201	0.0001
AP001610.5	0.0001	0.0173246	0.0001	0.144339	0.0001	0.509041	0.0001	0.0001	0.0334863	1.02606	0.565871	1.11498
AP001625.6	0.0001	0.0345493	0.0187332	0.0639779	0.016524	0.0651563	0.0001	0.0001	0.0001	0.102905	0.0293201	0.0314656
AP001631.10	0.0001	0.0345493	0.0373665	0.367398	0.016524	0.162741	0.0001	0.0001	0.0001	0.161651	0.0439302	0.156928
AP001816.1	1.46182	2.41155	1.71436	0.559032	0.492819	0.422966	1.83275	1.93321	1.81425	0.558186	0.496843	0.752873
AP001877.1	0.208918	0.241245	0.167799	0.127856	0.0822198	0.211533	0.138704	0.185976	0.275463	0.191024	0.0877604	0.109879
AP001885.1	0.0001	0.0001	0.0001	0.032039	0.016524	0.0326282	0.0155005	0.0186876	0.0001	0.0001	0.0001	0.0157828
AP002381.2	0.0570503	0.0862231	0.0001	0.0001	0.016524	0.0163641	0.0463014	0.0744506	0.0648912	0.0588459	0.0147101	0.109879
AP002414.1	0.0001	0.0001	0.0001	0.0001	0.0001	0.0326282	0.0155005	0.0001	0.0324956	0.0001	0.0001	0.0314656
AP002884.2	0.0380668	0.0173246	0.0187332	0.0001	0.016524	0.0001	0.0463014	0.0001	0.0001	0.0001	0.0147101	0.0001
AP002954.3	0.132984	0.292919	0.167799	0.30352	0.24646	0.244061	0.0925028	0.0372753	0.0486934	0.24977	0.0877604	0.156928
AP002954.3	0.132984	0.292919	0.167799	0.30352	0.24646	0.244061	0.0925028	0.0372753	0.0486934	0.24977	0.0877604	0.156928
AP003068.18	0.822425	1.0051	0.789473	1.31334	1.00815	0.449074	0.526044	0.359112	0.692042	0.707006	0.790219	1.02005
AP003068.23	1.87946	1.98093	1.90069	2.36358	1.9874	2.13069	1.13973	1.58005	1.39311	1.76248	1.65104	1.44292
AP003068.9	1.65051	1.12349	1.23314	0.801503	0.701908	1.09159	1.29123	1.02253	1.33291	1.27033	1.09499	0.932814
AP003419.11	0.0435958	0.0321614	0.0066213	0.00224029	0.000700118	0.00263259	0.0444616	0.00532103	0.00807977	0.0131126	0.0123799	0.0502139
AP003733.1	0.132984	0.0862231	0.0559997	0.239642	0.197188	0.162741	0.0001	0.0372753	0.0648912	0.161651	0.116981	0.125562
AP004290.1	0.227901	0.103448	0.0187332	0.0639779	0.0493719	0.0326282	0.0312366	0.0372753	0.0162978	0.04458	0.0147101	0.125562
AP005482.1	0.208918	0.22402	0.149166	0.0959169	0.115068	0.0814204	0.215706	0.297502	0.210672	0.117592	0.0877604	0.0628311
[truncated: 24,786 more rows]

## Sheet: RNAseq siKLF6
	siCTRL_0hr TNF			siCTRL_16hr TNF			siKLF6_0hr TNF			siKLF6_16hr TNF
Gene Symbol	CXA_137_056_S11	CXB_125_068_S12	CXC_113_080_S13	CTA_101_092_S14	CTB_184_009_S15	CTC_172_021_S16	KXA_160_033_S17	KXB_148_045_S18	KXC_136_057_S19	KTA_124_069_S20	KTB_112_081_S21	KTC_100_093_S22
A1BG	0.268514	0.0656579	0.272834	0.00185272	0.181408	0.204093	0.0882792	0.0929878	0.0001	0.101114	0.0001	0.0824167
A1BG-AS1	1.07816	0.947512	1.58566	0.235414	0.54459	0.816073	0.974011	0.990076	0.62282	0.808209	0.811117	0.471267
A2M	1.2527	1.90128	1.66681	0.237167	0.169295	0.408087	1.6755	1.11475	1.29233	0.202127	0.270439	0.164732
A2M-AS1	1.61058	1.04903	1.15164	0.474233	0.33849	0.204093	1.41097	0.928978	1.76224	0.303141	0.270439	0.0824162
A4GALT	16.3733	12.5872	12.5459	36.2714	31.6396	34.577	11.3752	10.3106	6.34379	24.9504	22.7987	23.1309
AAAS	22.6363	20.5197	23.1219	19.0444	19.2883	16.0136	20.1931	17.7417	22.7904	18.4856	14.8688	16.4633
AACS	22.9942	20.7819	24.1522	21.2571	22.503	23.6633	17.4596	16.2555	21.1457	17.3744	18.203	20.1676
AADACP1	0.0895713	0.327889	0.121315	0.0791222	0.0001	0.102097	0.440996	0.278763	0.235051	0.0001	0.0001	0.0824162
AADAT	1.52111	1.31126	1.06073	1.02739	0.423088	0.408087	0.705533	0.650314	1.17486	0.404154	0.270439	0.493997
AAGAB	49.1198	47.0708	51.6678	56.3428	58.7953	60.5864	51.4968	49.3234	49.4575	61.6183	59.4748	66.2649
AAK1	203.724	269.57	203.919	132.205	145.848	163.296	279.436	309.784	271.248	111.924	162.025	131.541
AAMDC	8.67881	9.30932	13.6671	5.6897	7.86767	9.38379	6.17264	6.59513	5.75641	4.64673	3.64979	5.51529
AAMP	37.2202	36.7781	42.9709	44.0154	40.184	44.6746	41.9734	44.0289	40.6467	44.547	47.0391	50.7069
AAR2	24.8731	25.5022	27.8492	25.6824	31.1319	28.4571	21.8685	27.3091	29.2516	33.1326	30.188	31.5271
AARS1	91.7976	94.7968	102.761	167.844	176.725	170.743	99.3779	93.631	98.2097	181.825	198.429	175.169
AARS2	13.4208	14.1606	14.6065	15.5675	15.989	19.6855	15.1669	14.6764	15.037	15.8592	15.4995	17.5335
AARSD1	9.48494	11.9626	12.1197	9.79158	11.2017	11.0157	7.14172	8.55492	8.72516	10.8085	8.98114	10.7835
AASDH	14.9418	14.8817	13.6368	12.0115	13.2819	12.1377	12.1688	12.9115	16.4467	11.9197	12.5258	12.5945
AASDHPPT	53.5935	49.1032	50.0923	34.8489	34.6005	33.455	47.9694	52.5746	53.3343	44.042	39.3794	45.6856
AASS	51.8934	51.332	45.4555	28.132	27.4943	29.4771	51.056	54.711	47.4604	25.8596	31.9902	28.4815
AATBC	1.16323	1.04903	1.6062	0.316189	0.253893	0.204093	1.14643	0.83609	0.117576	0.101114	0.360552	0.411681
AATF	35.7886	38.5481	38.6677	44.4896	50.7586	51.9164	36.0654	34.2757	37.2399	50.5069	53.4371	52.6001
AATK	1.61974	1.11966	1.57061	1.27008	0.684581	1.44263	1.2315	1.39937	1.1815	1.12056	1.71798	1.40741
ABALON	0.497241	0.95743	1.60695	0.915398	0.59949	1.49609	0.498873	1.16691	1.07668	0.6904	1.4327	1.5227
ABAT	7.24728	11.735	12.5579	7.1121	8.20606	12.5457	7.58351	9.75331	13.7447	6.26294	7.20915	11.3597
ABBA01000935.2	0.196243	0.204952	0.50489	0.184112	0.275904	0.211495	0.721254	0.188757	0.849837	0.336526	0.734237	0.182391
ABCA1	29.8835	42.4816	28.819	4.03023	3.89159	4.89594	31.8328	34.6472	26.1972	5.15179	12.4357	5.1037
ABCA10	0.268514	0.459005	0.24253	0.237167	0.0001	0.0001	0.440996	0.278763	0.235051	0.505168	0.450665	0.576313
ABCA11P	2.16005	3.14963	3.22644	2.1079	1.18451	2.71552	2.27757	2.98298	2.26319	2.28013	2.85865	2.87173
ABCA13	0.0895713	0.131216	0.394049	0.0791222	0.253893	0.714077	0.264638	0.278763	0.117576	0.404154	0.180326	0.740946
ABCA2	19.6838	24.7154	25.9401	9.64081	10.0672	10.6078	19.6641	19.6923	25.7273	10.4045	8.2905	9.21952
ABCA3	49.2989	58.1496	68.3661	106.047	119.621	119.234	33.1555	35.1116	42.8787	85.5582	89.8428	114.172
ABCA4	2.14741	1.77016	1.87893	0.553255	0.33849	0.816073	1.23461	1.39342	1.64476	0.707195	0.630891	0.65863
ABCA5	22.9048	19.8641	19.7885	22.6795	19.4575	17.0335	19.7522	23.8723	22.0855	25.6575	26.223	23.6249
ABCA6	140.202	136.492	132.186	121.299	124.358	115.46	136.942	130.415	135.097	75.0533	76.1457	61.7373
ABCA7	2.5053	1.77016	3.12139	0.474233	0.592283	1.12206	0.970071	1.20764	1.64476	0.101114	0.090213	0.329365
ABCA8	65.1352	75.5228	70.9716	15.4884	15.3968	18.0535	80.7722	86.7572	85.9923	13.7379	15.5897	15.064
ABCA9	15.8365	16.0618	13.4828	6.00578	7.52927	6.1199	11.8161	10.868	11.3952	2.42443	3.15406	3.78665
ABCB1	1.43164	1.31126	0.72739	0.237167	0.0846975	0.204093	1.49915	2.32229	1.87971	0.505168	0.360552	0.905578
ABCB10	25.0521	21.0442	20.1218	22.1263	17.0024	18.4615	17.4548	17.9231	16.7991	19.7988	17.1216	18.6859
ABCB10P1	0.227305	0.172566	0.194723	0.190221	0.569642	1.11949	1.03667	0.000101146	0.747185	0.401918	0.363348	0.650531
ABCB10P3	1.31352	0.73373	1.00388	1.2364	0.829774	1.0725	0.52375	1.28347	1.12532	0.978801	1.40385	1.2322
ABCB10P4	0.517317	0.601836	0.741133	0.707277	0.210048	0.154234	0.561002	0.485919	0.124878	0.437825	0.125475	0.504742
ABCB11	2.14741	1.2457	0.848605	1.65957	0.930673	2.04003	2.73365	2.04363	1.76224	2.82848	1.53202	1.56411
ABCB6	7.60512	7.80366	7.94216	3.93928	5.15988	4.30044	9.26835	6.19189	8.70803	4.74764	3.51537	4.52748
ABCB7	22.8153	22.2898	23.4855	15.9626	17.8502	16.7275	22.8385	28.7024	27.3719	20.0008	21.1767	22.3078
ABCB8	8.32093	7.21147	10.0306	10.9052	9.55962	9.1798	6.87808	6.59513	7.40107	6.16193	7.02892	8.89025
ABCB9	5.90369	4.55014	5.22881	3.02242	2.38558	3.47305	5.17467	5.67047	4.58927	4.33176	2.86234	2.51774
ABCC1	115.598	139.114	114.94	100.041	105.238	96.4891	152.991	161.533	154.481	92.6295	120.57	99.3559
ABCC10	9.03669	9.83379	10.1518	11.5373	10.0672	10.0978	7.49533	6.68802	10.6904	10.6065	9.91253	9.38415
ABCC2	1.2527	1.04903	1.15164	1.34348	1.26906	0.714077	1.58733	1.4863	2.23214	1.01024	0.721004	0.740946
ABCC3	2.59477	1.37682	1.09104	2.92392	1.94584	2.14203	7.49533	6.50225	1.64476	6.16193	5.67722	4.11591
ABCC4	58.4248	59.3299	51.3649	39.1952	40.4378	40.2887	54.2302	60.1916	49.6923	45.0522	45.8677	41.6521
ABCC5	20.3101	18.8152	18.7278	7.42819	8.96744	9.79178	13.5797	15.9768	17.0341	8.1822	6.2179	9.71341
ABCC6	0.536928	2.03239	1.13505	1.10641	0.507685	0.510083	1.23461	1.13613	0.982828	0.744037	0.270439	0.576313
ABCC6P1	0.268514	0.0001	0.380337	0.000320407	0.0001	0.102097	0.0882792	0.257387	0.0001	0.000278986	0.0001	0.0824162
ABCD1	10.3788	7.27703	10.7882	6.55894	6.00652	6.52789	6.7899	7.89556	7.40107	4.74774	3.60462	6.75003
ABCD3	59.2301	51.725	41.1831	31.4509	29.6938	27.8451	53.1722	50.9025	37.8273	24.6474	23.6998	26.9998
ABCD4	25.0775	23.9643	27.5475	17.527	19.273	18.4615	23.8085	19.2279	23.0953	19.5246	16.8099	20.5232
ABCE1	149.7	136.325	132.822	192.549	184.015	195.467	137.713	145.779	137.084	197.629	176.427	194.375
ABCF1	67.1033	63.329	64.5468	100.912	110.823	117.908	63.7537	64.1855	74.0098	117.478	110.929	130.141
ABCF2	77.3926	82.1441	82.6987	97.4314	101.344	99.3448	71.337	69.7588	72.6	102.529	94.074	102.072
ABCF2P1	1.2527	1.44237	1.69711	2.45281	3.13409	3.56998	2.38094	1.11475	0.82243	1.31328	2.88778	2.058
ABCF3	26.6625	25.5021	28.2735	25.3662	24.618	23.0513	24.1612	23.0362	23.2603	22.4251	20.4558	25.0242
ABCG1	8.85776	7.21147	9.84883	69.1444	84.0058	108.932	5.55539	5.57337	5.63893	52.8303	58.844	72.438
ABCG2	25.7679	32.8446	35.5463	2.37077	3.2148	2.75401	25.1311	24.4296	21.3807	2.32341	1.3518	1.81106
ABCG4	0.984284	0.721237	0.939517	0.237167	0.0846975	0.204093	0.793713	0.83609	0.704954	0.202127	0.0001	0.0001
ABHD1	0.0001	0.0001	0.272834	0.0001	0.0846975	0.0001	0.176458	0.0001	0.235051	0.0001	0.0001	0.0001
ABHD10	30.3309	27.8622	28.8494	17.0689	18.0194	18.6655	25.1312	27.2162	28.1943	18.4856	20.7261	17.0396
ABHD11	4.20525	3.80246	3.33351	1.89663	2.36883	1.32606	2.46912	2.50807	3.99428	3.23253	2.16281	3.21043
ABHD12	15.8365	17.963	17.6672	13.4339	15.9044	16.4216	17.0187	15.1408	14.5671	13.6369	11.084	12.8414
ABHD13	29.5256	26.2888	23.4249	23.8648	24.4488	25.3973	26.6302	25.9158	23.1428	25.4555	24.4207	22.6371
ABHD14A	2.7694	1.7046	2.08818	1.7264	0.434281	0.189097	2.20458	1.65053	2.23211	0.808209	0.901227	0.90073
ABHD14A-ACY1	0.026458	0.000395853	0.154598	0.139847	0.555491	1.48205	0.000107569	0.295668	0.140078	0.00494982	0.000113754	0.0253289
ABHD14B	15.6576	15.4062	18.4249	11.0632	13.2819	9.99577	17.1069	14.955	18.7962	11.2126	12.3456	11.5244
ABHD15	6.5315	7.08035	6.09116	3.00294	3.13021	4.18196	6.52536	3.52984	4.69913	2.62645	2.43315	3.12812
ABHD16A	15.9259	13.3738	17.3943	19.2023	24.1096	20.5006	11.7274	10.8673	16.6813	17.6759	19.3739	21.3199
ABHD17A	23.2077	18.966	27.7019	21.8491	18.658	20.3723	16.8011	14.8663	18.8462	17.5158	15.0977	19.4441
ABHD17AP1	1.18901	1.70063	1.49006	1.05354	1.29028	1.14923	1.61814	1.2921	1.3325	0.53991	0.942661	1.19498
ABHD17AP3	0.376433	0.306239	0.363683	0.321459	0.0854395	0.0001	0.352817	0.187887	0.235051	0.470863	0.0001	0.166238
ABHD17AP5	0.179043	0.0684509	0.0348293	0.0799243	0.253893	0.0001	0.264638	0.0942299	0.0001	0.252575	0.0001	0.103419
ABHD17AP6	0.100235	0.0688116	0.0695309	0.0869952	0.185444	0.0001	0.273934	0.0940361	0.144886	0.211921	0.0001	0.0001
ABHD17B	19.9522	19.0119	17.6672	12.0905	12.2667	13.8716	16.666	19.135	16.0943	10.7075	12.4357	13.3353
ABHD17C	23.2627	22.9454	25.213	68.2752	83.3281	106.078	23.8085	22.8505	27.8418	52.1231	57.5824	74.6613
ABHD18	11.6314	11.4727	11.4246	8.77156	9.64421	8.97581	11.0225	12.1684	11.6302	9.19234	10.8137	9.54878
ABHD2	96.9985	112.985	81.6696	136.074	139.055	145.629	93.9141	102.116	89.9418	142.988	163.046	137.955
ABHD3	2.68424	3.34355	3.18199	3.95121	3.13021	3.26399	3.26273	2.50807	4.69913	3.83862	4.23541	3.70433
ABHD4	34.1781	36.3848	42.5163	10.6681	14.3817	14.0756	36.1536	34.2757	46.8729	15.3542	15.3193	17.3688
ABHD5	31.1361	33.1069	29.4857	36.6664	35.3619	37.2288	26.3657	29.3526	27.9593	31.3143	30.0077	32.5973
ABHD6	8.23146	9.44042	10.4852	3.31903	3.04561	2.958	10.1407	6.78091	11.2778	4.04064	3.06394	5.02139
ABHD8	3.75789	3.14688	3.20782	1.50152	1.69205	2.14203	1.94004	2.9725	1.8797	2.82848	3.06394	3.86896
ABI1	70.772	70.5402	66.9414	73.0167	70.0467	74.2537	64.8118	62.8851	65.669	71.6187	67.0442	69.1457
ABI2	120.864	133.557	122.347	75.8987	66.27	74.0442	129.029	137.195	137.077	82.8445	89.0465	82.7422
ABI3	10.5577	10.4894	12.2731	8.29743	8.36285	8.26183	12.1688	12.2613	14.802	10.4045	12.6159	11.6067
ABI3BP	192.901	299.143	235.309	156.702	204.388	241.12	253.076	345.262	356.069	180.613	310.888	261.354
ABITRAM	15.5681	14.2262	15.3944	22.4424	22.08	27.3352	13.5797	11.9826	15.8593	22.9302	19.9151	23.4602
ABITRAMP1	0.0001	0.0656579	0.0607075	0.158144	0.0001	0.102097	0.0882792	0.0001	0.0001	0.101114	0.090213	0.0824162
ABL1	146.553	142.326	142.792	167.527	148.469	129.944	153.695	146.114	149.547	189.402	187.345	175.664
ABL2	319.677	398.652	288.134	240.779	249.649	236.53	338.343	377.499	306.258	234.957	303.68	217.89
ABLIM1	897.604	967.357	854.802	245.206	268.347	306.807	773.236	722.206	723.903	188.187	211.406	242.748
ABLIM2	0.0895713	0.655679	0.424353	0.237167	0.592282	0.61208	0.264638	0.371651	0.117576	0.404154	0.360552	0.411681
ABLIM3	54.5777	53.7575	58.8802	37.2985	40.0148	45.4907	72.9243	66.7864	58.3854	43.3348	38.6586	46.0972
ABR	117.449	108.368	95.8715	197.938	174.656	159.013	115.374	100.876	97.9751	216.067	201.479	178.213
ABRACL	31.1361	28.19	32.7282	26.2355	29.5246	31.6191	21.0749	21.8287	25.4923	20.2028	21.6272	26.012
ABRAXAS1	30.9917	25.358	33.5483	15.8793	17.3686	22.7791	28.4789	36.9101	31.383	23.6033	18.2133	22.394
ABRAXAS2	28.8993	28.2555	27.0917	29.1593	26.3945	28.4572	21.8685	24.6154	25.6098	27.9809	28.0253	26.4236
ABT1	19.5048	21.5031	18.7884	18.0172	17.5118	17.8495	15.9605	16.8128	19.3836	19.7988	17.1216	22.3901
ABTB1	3.40001	3.08132	5.00022	1.58054	0.846075	1.12206	4.2327	3.52984	4.58165	1.5153	2.25293	1.89337
ABTB2	0.179043	0.0656579	0.24253	20.3088	20.8111	23.9693	0.0882792	0.371651	0.352527	14.445	15.6798	21.1554
AC000050.3	0.0001	0.196774	0.181923	0.0001	0.169295	0.102097	0.176458	0.185876	0.117576	0.101114	0.0001	0.329365
AC000078.1	0.894813	0.393447	0.394049	0.237167	0.0846975	0.0001	0.617354	0.650314	0.704954	0.101114	0.090213	0.164732
AC000089.1	23.6338	25.1117	27.9188	21.5498	22.7625	24.6651	31.085	29.8415	25.6336	33.8509	28.1301	29.006
AC000093.1	4.86585	1.91674	4.83041	0.148548	0.83945	1.17594	2.28725	0.581346	0.969968	0.798478	0.0969724	0.27889
AC000120.3	0.0461639	0.043191	0.0651891	0.0752058	0.157914	0.0454134	0.0488405	0.0570941	0.0453557	0.146015	0.0486036	0.0687463
AC000120.4	6.10852	5.32676	4.95335	3.81817	7.55532	5.94581	7.2466	5.79729	2.85659	11.1367	3.17493	7.19613
AC000123.1	0.268514	0.0001	0.0607075	0.237167	0.0001	0.102097	0.000450869	0.0929878	0.0001	0.101114	0.090213	0.164732
AC000123.2	0.0895713	0.131216	0.151619	0.0791222	0.169295	0.102097	0.0879283	0.185876	0.235051	0.202127	0.090213	0.329365
AC000123.3	2.77371	3.7369	2.96987	3.95121	2.45343	3.26399	3.61545	6.40936	4.58165	3.03051	7.11903	5.02139
AC000403.1	4.47366	4.13025	5.30326	3.63512	4.82216	5.30393	4.6736	5.2947	4.11175	3.43456	2.34304	3.45738
AC001226.2	0.000100036	0.680841	0.419353	0.27798	0.000100234	0.169278	0.182105	0.468808	0.969732	0.0001	0.467823	0.15406
AC002056.1	5.01687	6.5076	6.59592	9.21702	9.87015	8.64365	4.31667	4.963	4.95246	7.38748	7.40196	7.23087
AC002059.3	0.0895713	0.0001	0.0910113	0.0791222	0.0001	0.0001	0.0882792	0.371651	0.117576	0.0001	0.0001	0.0001
AC002066.1	0.268514	0.0001	0.0607079	0.0001	0.175425	0.203669	0.0882792	0.481823	0.235051	0.101114	0.180326	0.0824162
AC002075.2	0.200284	0.794477	0.557447	0.0883209	0.654719	0.688263	0.489573	0.613173	0.132376	0.664363	0.0001	0.455243
AC002094.2	0.000159477	0.139051	0.00136522	0.0295905	0.00010862	0.00499302	0.911359	0.000443684	0.000100369	0.0235601	0.0151422	0.00023702
AC002310.1	0.536928	0.852353	0.472227	1.10641	0.300471	0.204093	0.352817	1.05555	0.235051	0.808209	0.450715	0.719824
AC002310.2	0.341935	0.0892666	0.280831	0.0001	0.0001	0.463815	0.362105	0.236835	0.0001	0.0001	0.109269	0.373917
AC002310.3	0.279658	0.0731906	0.410307	0.395211	0.358871	0.629401	0.440996	0.492235	0.0001	1.11125	0.540778	0.493997
AC002310.4	0.0266768	0.348485	0.461252	0.318047	0.0733368	0.557122	0.00486289	0.0001	0.174153	0.185971	0.0188007	0.782745
AC002310.5	0.268514	0.131216	0.121315	0.237167	0.33849	0.204093	0.0001	0.185876	0.352527	0.303141	0.540778	0.0824162
AC002350.2	0.268514	0.196774	0.272834	0.0791222	0.507685	0.102097	0.352817	0.278763	0.470003	0.707195	0.450665	0.164732
AC002398.1	0.313548	0.37431	0.298719	0.523597	0.322074	0.21466	0.291747	0.236656	0.282792	0.267412	0.250324	0.330265
AC002451.1	0.179043	0.327889	0.575871	0.0001	0.0001	0.0001	0.0882792	0.278763	1.05738	0.0001	0.090213	0.329365
AC002456.1	0.0895713	0.131216	0.0304038	0.158144	0.0846975	0.0001	0.0882792	0.185876	0.117576	0.0001	0.0001	0.0001
AC002460.2	0.0895713	0.0001	0.0910113	0.0791222	0.0001	0.102097	0.0001	0.0001	0.352527	0.404154	0.090213	0.0001
AC002467.1	0.530978	0.852352	0.848605	0.948366	0.930673	1.42805	0.793713	0.743202	1.05738	1.11125	0.811117	0.987894
AC002480.1	6.22104	3.5407	3.2777	2.41039	2.26923	1.80887	6.1534	5.3898	5.14915	1.04861	2.37521	2.14032
AC002480.2	2.14741	2.09795	1.54559	1.26445	0.846075	0.61208	0.970071	1.85786	1.05738	0.404154	0.721004	0.987894
AC002504.1	0.179043	0.0656579	0.121315	0.316189	0.169295	0.102097	0.0882792	0.0001	0.352527	0.101114	0.090213	0.247049
AC002519.2	1.34217	1.31641	1.06073	1.89663	0.846075	1.83604	1.14643	0.83609	1.40981	0.808209	0.721004	0.987894
AC002524.1	2.5053	3.47467	2.60622	1.73859	3.04561	2.44802	2.29276	3.34406	2.23214	2.32341	1.80236	1.81106
AC002550.1	0.396704	0.258929	0.44785	0.442976	0.000104843	0.000100231	0.000282871	0.297217	0.847616	0.000102025	0.431424	0.00712932
AC002550.2	0.0895713	0.0001	0.0910113	0.0001	0.169295	0.102097	0.0001	0.0929878	0.0001	0.202127	0.0001	0.0001
AC002553.1	0.0001	0.196774	0.151619	0.158144	0.0001	0.0001	0.0882792	0.0001	0.0001	0.0001	0.0001	0.0824162
AC003005.1	0.585248	0.73247	0.606553	1.38989	1.09592	0.000100224	0.299978	0.227321	0.0001	0.808344	0.540869	0.0750249
AC003072.1	1.34217	1.04903	0.818301	0.537009	0.423088	0.61208	0.440996	0.650314	0.352527	0.707195	0.90123	0.0001
AC003077.1	0.0907342	0.0001	0.0924057	0.0802479	0.0001	0.210705	0.0001	0.0001	0.0001	0.102716	0.273636	0.0001
AC003086.1	0.0001	0.262332	0.151619	0.237167	0.33849	0.408087	0.0001	0.185876	0.117576	0.404154	0.090213	0.164732
AC003102.1	0.268514	0.0001	0.333441	0.0791222	0.169295	0.102097	0.440996	0.0001	0.235051	0.202127	0.0001	0.0001
AC003681.1	2.0562	1.96658	1.98368	0.867266	0.943056	1.23516	2.55386	2.04577	1.79789	1.00959	1.98478	1.81388
AC003957.1	1.67252	0.696652	1.51983	0.346582	0.803776	0.932641	0.50713	0.603871	2.45641	0.000100139	1.23594	1.56411
AC004057.1	164.104	142.217	137.06	150.04	126.667	113.49	180.246	158.608	143.423	171.076	151.944	131.022
AC004067.1	0.179043	0.262332	0.151619	0.0791222	0.0846975	0.0001	0.0882792	0.0929878	0.117576	0.101114	0.180326	0.164732
AC004069.1	7.96434	7.94958	9.98895	7.24741	7.9204	8.96585	12.7015	12.7327	11.6159	12.9309	7.50701	9.49685
AC004076.2	0.0895713	0.131216	0.454656	0.0001	0.169295	0.408087	0.264638	0.557427	0.117576	0.202127	0.180326	0.0824162
AC004080.6	0.80714	0.807549	0.449705	0.146069	0.15897	0.0001	0.0642539	0.650726	1.56488	0.0001	0.0001	0.0001
AC004130.2	1.34217	1.2457	1.81833	0.316189	0.33849	0.30609	0.793713	0.83609	2.11466	0.505168	0.180326	0.247049
AC004148.1	0.685624	1.022	0.724629	0.439607	0.285865	1.61713	1.59155	1.26666	0.91164	1.11484	0.727875	1.03466
AC004160.1	0.372737	0.069139	0.19163	0.0001	0.0001	0.102097	0.0001	0.505171	0.125512	0.0001	0.10428	0.0001
AC004224.1	1.70135	2.55686	2.03068	2.37077	1.52402	2.04197	2.38094	2.60183	2.11726	2.62645	2.43399	2.22264
AC004233.2	0.268514	0.0656579	0.0304038	0.0001	0.0001	0.0001	0.0001	0.0929878	0.352527	0.0001	0.0001	0.0824162
AC004241.1	0.486221	0.196774	0.498654	0.398955	0.0001	0.30609	0.761054	0.371651	0.352527	0.760017	0.180326	0.759177
AC004241.5	0.268514	0.393447	0.253769	0.0791222	0.0846975	0.102097	0.561834	0.557427	0.0001	0.303141	0.0001	0.164732
AC004253.1	0.0895713	0.196774	0.0607075	0.158144	0.0846975	0.30609	0.0001	0.0001	0.0001	0.101114	0.180326	0.164732
AC004263.2	1.96847	0.722641	1.45646	1.18634	0.930673	0.612691	1.5893	1.7674	0.823065	3.13663	1.35284	1.07021
AC004381.4	0.894813	3.14688	1.24255	0.474233	0.169295	1.02007	1.76368	1.4863	1.64476	0.101114	0.360552	0.247049
AC004453.1	82.9078	85.1336	93.7141	87.2558	88.6578	93.7436	102.081	100.196	110.069	122.681	105.738	107.453
AC004466.1	0.57451	0.264774	0.169024	0.39671	0.523171	0.259452	0.509611	0.0001	0.515724	0.795453	0.0001	0.122606
AC004466.3	0.0895713	0.0656579	0.0001	0.237167	0.0001	0.0001	0.0001	0.0001	0.235051	0.101114	0.180326	0.164732
AC004477.1	0.179043	0.0656579	0.151619	0.0791222	0.0846975	0.102097	0.0882792	0.278763	0.0001	0.303141	0.0001	0.247049
AC004477.3	0.357985	0.524563	0.394049	1.10641	0.507685	0.714077	0.793713	0.371651	1.05738	0.606182	0.360552	1.07021
AC004492.1	0.0895713	0.0001	0.121315	0.0791222	0.0846975	0.204093	0.0882792	0.185876	0.117576	0.202127	0.450665	0.0001
AC004540.1	4.47366	3.99913	4.0305	0.474233	0.592283	1.02007	2.5573	3.43695	4.58165	1.01024	0.90123	0.576313
AC004540.2	8.48984	7.08035	7.31888	0.0001	0.0846975	0.30609	6.61354	5.25115	6.69622	0.0001	0.270439	0.329365
AC004552.1	1.73818	0.756454	0.647691	1.64822	0.31061	1.19256	0.168151	0.792672	1.70848	2.63376	1.2452	0.732011
AC004623.1	0.173775	0.223885	0.208077	0.000100117	0.0001	0.632128	0.0882792	0.0001	0.0001	0.000142808	0.0001	0.291644
AC004706.3	1.38262	1.87932	1.95555	1.37946	1.06361	2.10401	0.740327	0.950044	1.21984	0.844389	1.3009	1.88028
AC004771.2	0.0895713	0.655679	0.303138	0.395211	0.0001	0.204093	0.0882792	0.0001	0.352527	0.101114	0.270439	0.0001
AC004771.3	0.102544	0.0761839	0.228408	0.191975	0.103632	0.131609	0.0001	0.224382	0.0001	0.116373	0.233769	0.214266
AC004771.4	0.434066	0.130264	0.0001	0.147677	0.101042	0.0590107	0.000100005	0.184355	0.0001	0.179108	0.229558	0.0001
AC004797.1	0.185685	0.000100002	0.253257	0.0001	0.0001	0.102097	0.0001	0.0001	0.0001	0.0001	0.000100018	0.0824162
AC004801.1	0.179043	0.393447	0.212226	0.395211	0.507685	0.102097	0.0882792	0.371651	0.0001	0.505168	0.090213	0.164732
AC004801.2	0.0895713	0.0656579	0.0607075	0.0791222	0.0846975	0.204093	0.264638	0.0001	0.117576	0.0001	0.360552	0.0001
AC004801.6	0.179043	0.0001	0.151619	0.316189	0.33849	0.0001	0.0001	0.0929878	0.352527	0.101114	0.090213	0.329365
AC004803.1	1.78953	1.23535	1.3778	1.18543	1.1828	0.816073	1.32279	2.95872	0.843943	1.5153	1.53202	2.13932
AC004812.2	1.07375	0.524563	1.01997	0.632277	1.35358	1.40884	1.00763	0.928978	1.17486	1.44841	0.387905	0.261184
AC004825.2	0.268514	0.0656579	0.0607075	0.158144	0.0001	0.204093	0.264638	0.0929878	0.235051	0.202127	0.450665	0.0001
AC004832.3	0.412934	1.11281	0.600187	2.65012	2.80596	2.18424	0.378729	1.47658	0.311227	2.86748	3.15811	1.82738
AC004832.5	0.268514	0.0001	0.0607075	0.0001	0.169295	0.0001	0.0882792	0.185876	0.0001	0.101114	0.090213	0.0001
AC004837.1	0.155807	0.000102476	0.313912	3.36072	3.12904	1.80081	0.00042947	0.000223674	0.22462	1.23329	1.45074	3.11014
AC004837.2	0.179043	0.0656579	0.0607075	0.237167	0.423088	0.102097	0.0882792	0.0001	0.117576	0.101114	0.090213	0.247049
AC004837.3	0.00010002	0.000102281	0.0001	0.448645	0.564877	0.205285	0.0001	0.0001	0.0001	0.300559	0.0001	0.495258
AC004837.4	0.0001	0.196774	0.0304038	0.0791222	0.169295	0.102097	0.0001	0.0001	0.0001	0.202127	0.0001	0.164732
AC004846.1	5.36838	5.11361	4.63658	4.34632	2.79182	2.04003	5.55539	4.64449	4.11175	2.32341	1.26168	2.058
AC004846.2	0.0001	0.0001	0.156562	0.0817982	0.347807	0.311964	0.357243	0.0944752	0.0001	0.311516	0.091273	0.0839994
AC004854.2	0.181476	0.0666944	0.155366	0.0810061	0.267881	0.0001	0.184067	0.481457	0.249714	0.205307	0.274578	0.357442
AC004870.1	0.0895713	0.0001	0.0910113	0.0791222	0.169295	0.0001	0.0001	0.0929878	0.0001	0.606182	0.090213	0.411681
AC004877.1	1.2243	0.111787	0.29168	0.0001	0.0001	0.0001	0.145259	0.123589	0.0001	0.305036	0.358877	0.0001
AC004877.2	0.357985	0.327889	0.363745	0.237167	0.0001	0.30609	0.264638	0.0929878	0.117576	0.505168	0.270439	0.329365
AC004884.1	0.0001	0.0656579	0.0910113	0.237167	0.0001	0.0001	0.0882792	0.278763	0.235051	0.0001	0.180326	0.0001
AC004890.1	3.22107	3.08132	3.63709	3.16099	4.31457	2.958	5.02631	3.8085	5.16903	4.81592	3.87496	3.37506
AC004890.2	0.87123	0.388139	1.36202	0.108886	0.521662	0.130273	1.14573	0.445562	0.354597	0.305075	0.090196	0.264565
AC004893.2	0.268514	0.0672002	0.0612106	0.395211	0.171614	0.104666	0.0882792	0.282926	0.598054	0.101114	0.273361	0.0001
AC004898.1	0.268514	0.786795	0.606175	0.237167	0.253893	0.408087	0.0001	0.464539	1.05738	0.202127	0.180326	0.247049
AC004908.1	0.179043	0.393447	0.394049	0.0001	0.0846975	0.102097	0.881892	0.185876	0.352527	0.404154	0.090213	0.329365
AC004908.2	0.0408281	0.0001	0.272834	0.237167	0.169295	0.0001	0.0001	0.185876	0.0001	0.202127	0.090213	0.0824162
AC004908.3	0.805342	0.459005	0.24253	0.0001	0.0001	0.0001	0.352817	0.278763	0.352527	0.202127	0.090213	0.0001
AC004918.1	0.014204	0.207266	0.5416	1.7678	2.08328	2.48606	0.80224	0.986289	0.000268315	2.52267	1.08016	1.32962
AC004918.5	2.5053	1.37682	2.3941	5.61067	5.24515	3.46799	2.38094	1.11475	2.11466	6.26294	4.95632	4.93907
AC004922.1	1.67751	1.40735	1.16797	0.0147614	1.45604	0.317133	0.0943827	0.795604	0.121584	0.146966	1.63363	4.03195
AC004938.2	0.268514	0.0001	0.0304038	0.0001	0.253893	0.102097	0.0882792	0.0001	0.235051	0.101114	0.0001	0.0824162
AC004941.2	1.43164	1.31126	1.27286	2.1337	1.52286	1.22406	1.6755	1.30053	2.34961	1.91936	2.70349	2.38727
AC004943.2	2.08247	2.86217	2.92098	1.47306	1.98967	3.20223	3.47176	3.55311	3.66347	4.01405	3.63299	4.27965
AC004947.2	0.179043	0.262332	0.0910113	0.0001	0.0001	0.0001	0.264638	0.371651	0.235051	0.0001	0.0001	0.0001
AC004951.1	0.71587	0.459005	0.333441	1.02739	0.761478	0.204093	0.352817	0.185876	0.352527	0.404154	0.360552	0.411681
AC004951.2	0.183301	0.380099	0.0001	0.00122542	0.227066	0.0001	0.232533	0.000100063	0.0001	0.0141026	0.0001	0.000100433
AC004951.3	0.0001	0.101967	0.0910113	0.22257	0.0001	0.279583	0.0882792	0.0001	0.0001	0.000100001	0.270439	0.0830838
AC004951.4	0.169545	0.0001	0.209796	0.161011	0.196349	0.389031	0.264442	0.370771	0.770745	0.143466	0.453342	0.357871
AC004967.2	0.554338	0.406205	0.455224	0.29791	0.318359	0.210709	0.467864	0.383701	0.466324	0.546153	0.772657	0.945449
AC004980.1	2.24587	1.89314	1.69857	0.442529	0.909179	1.22336	2.00816	2.77478	1.17876	1.66295	0.765962	1.35271
AC004980.2	0.0904511	0.131216	0.0958354	0.0830016	0.0001	0.0001	0.0001	0.0001	0.117576	0.314342	0.0956717	0.0839753
AC004997.1	0.0016197	0.181359	0.174117	0.126603	0.854496	0.251629	0.000264457	0.000134023	0.424581	0.0104253	0.000104796	0.134172
AC005000.1	35.5591	37.7334	35.9198	31.7896	36.7406	33.9679	38.4764	39.6507	37.0455	38.0173	35.7674	34.446
AC005002.1	0.179043	0.262332	0.181923	0.0001	0.0001	0.102097	0.440996	0.185876	0.117576	0.202127	0.180326	0.0824162
AC005005.3	0.360329	0.658558	0.576914	0.560727	0.772741	0.510083	0.176458	1.3192	0.709928	1.11125	0.726408	0.168036
AC005014.1	1.52111	1.50793	1.30371	0.948366	2.45853	1.53005	1.14643	0.743202	1.17486	1.51699	1.53202	1.23484
AC005021.1	0.0895713	0.0001	0.151619	0.0001	0.169295	0.274819	0.000143409	0.0001	0.0001	0.101114	0.0001	0.0001
AC005034.6	0.268514	0.524563	0.365879	0.316189	0.259145	0.0001	0.180193	0.557427	0.704954	0.404154	0.360552	0.16678
AC005037.1	0.0001	0.0697136	0.0617248	0.0001	0.0846975	0.000100024	0.170048	0.0001	0.117576	0.41921	0.0925706	0.0824162
AC005041.3	0.0001	0.327889	0.212226	0.237167	0.33849	0.30609	0.352817	0.0929878	0.352527	0.505168	0.270439	0.164732
AC005041.4	0.0001	0.156343	0.197638	0.128829	0.0001	0.0001	0.00010781	0.296373	0.668252	0.0001	0.0001	0.289985
AC005041.5	0.371191	0.147535	0.17092	0.121579	0.184534	0.714077	0.440996	0.891314	0.363488	0.573023	0.0001	0.0854503
AC005046.2	1.34497	0.721237	1.25803	0.142883	0.478616	0.590936	1.14643	1.03124	0.979575	1.41429	0.561006	0.411681
AC005050.1	0.357985	0.459005	0.606175	0.474233	0.930672	0.408087	0.705534	0.278763	0.352527	1.11125	0.360552	0.823262
AC005050.2	0.179043	0.131216	0.0304038	0.158144	0.169295	0.0001	0.0882792	0.0929878	0.0001	0.101114	0.090213	0.0001
AC005052.2	0.179043	0.131216	0.212226	0.0791222	0.253893	0.204093	0.176458	0.185876	0.117576	0.404154	0.0001	0.164732
AC005062.1	77.1191	71.0814	78.0025	66.5859	71.1357	71.1879	93.6334	89.3803	90.6252	100.329	92.5023	87.2626
AC005070.3	0.536928	0.91791	0.424353	0.316189	0.0846975	0.30609	0.440996	0.557427	0.704954	0.606182	0.090213	0.411681
AC005076.2	0.536928	0.196774	0.272834	0.0791222	0.0001	0.102097	0.0001	0.185876	0.117576	0.0001	0.0001	0.164732
AC005082.1	0.268514	0.327889	0.394049	0.316189	0.169295	0.102097	0.176458	0.185876	0.446934	0.101114	0.450665	0.247049
AC005225.4	0.179043	0.131216	0.636479	0.158144	0.33849	0.204093	0.264638	0.371651	0.117576	0.505168	0.180326	0.164732
AC005229.4	3.62247	3.50155	3.71248	4.08386	4.16614	4.4679	4.56399	3.78012	6.89185	5.10163	3.8078	4.90847
AC005253.1	0.570443	0.524563	0.837609	1.7286	0.691048	0.633518	1.26183	1.22911	0.765123	2.66311	0.535078	1.62093
AC005255.1	0.531869	1.25226	1.23317	1.06431	1.25415	1.13648	1.79064	0.433417	1.15622	1.24473	1.39013	1.10974
AC005261.1	7.24727	9.1782	7.93968	13.829	13.0281	14.3816	8.37712	8.82444	7.51855	8.1822	11.8049	6.42076
AC005261.3	0.000113023	0.00151145	0.000101043	0.551907	0.176382	0.000117327	0.0001	0.239972	0.36553	0.144772	0.000129141	0.0001
AC005261.4	1.2527	1.2457	1.33347	0.474233	1.35366	0.510083	0.979377	1.57919	1.29233	1.31328	1.17157	1.31716
AC005261.5	0.273497	1.19907	0.479435	1.76075	0.747044	1.29572	0.462082	1.42222	0.202974	0.502335	1.19596	0.473823
AC005306.1	0.0945487	0.0696793	0.00308648	0.000104966	0.00010001	0.277358	0.0978624	0.0986392	0.297394	0.204944	0.0935005	0.140961
AC005324.4	0.000192203	0.000105171	0.0323167	0.000742327	1.02667	0.129733	0.00877146	0.806682	0.00428042	0.00123605	0.000646079	0.00221807
AC005329.1	0.367239	0.608066	0.0683831	0.0001	0.0001	0.0001	0.0001	0.000100003	0.431161	0.0001	0.0001	0.0508801
AC005329.3	0.0895713	0.0937145	0.0661693	0.158144	0.0001	0.138719	0.0001	0.0929878	0.0001	0.202127	0.090213	0.0001
AC005330.1	0.0001	0.0656579	0.151619	0.0001	0.0846975	0.102097	0.0001	0.185876	0.117576	0.0001	0.0001	0.164732
AC005332.3	1.34217	0.786795	0.757694	0.474233	0.592283	0.61208	0.352817	0.650314	0.704954	0.606182	0.811117	0.329365
AC005332.4	4.38419	4.45804	6.54571	3.00294	3.384	2.44802	2.99819	4.18005	4.81661	1.5153	2.34304	2.22264
AC005332.5	0.626399	0.852352	0.818301	0.474233	0.504844	0.463738	0.529175	0.557427	0.939906	0.202127	0.360552	0.982365
AC005332.6	67.1017	68.9432	70.924	40.2235	48.0805	47.4011	52.5239	49.1687	51.8604	38.97	36.8579	38.9354
AC005336.1	0.268514	0.196774	0.363745	0.395211	0.0001	0.408087	0.440996	0.0001	0.117576	0.404154	0.450665	0.164732
AC005351.1	0.0895713	0.196774	0.333441	0.0001	0.0001	0.102097	0.0001	0.278763	0.235051	0.101114	0.180326	0.0001
AC005400.1	0.357985	0.393447	0.394049	0.0791222	0.169295	0.0001	0.0882792	0.743202	0.235051	0.0001	0.0001	0.0824162
AC005476.1	0.71587	1.50793	1.78802	1.10641	1.60745	0.510083	1.05825	1.20764	0.830956	1.01024	1.08146	1.72874
AC005480.1	0.409481	0.304314	0.395186	0.355034	0.634245	0.533858	0.496429	0.612286	0.254954	0.86495	0.305676	0.483629
AC005498.3	0.0895713	0.196774	0.303138	0.0791222	0.169295	0.102097	0.264638	0.371651	0.470003	0.202127	0.0001	0.0824162
AC005519.1	1.22722	0.816821	0.574543	1.04341	1.19985	0.61208	0.352817	0.278763	0.517505	1.08235	0.131514	0.879181
AC005520.3	0.000108311	0.898261	0.00184278	0.000122797	0.000151819	0.000180571	1.06239	0.000101395	0.000183459	1.09474	0.000129064	0.0147532
AC005520.4	0.71587	0.590121	0.151619	0.316189	0.423088	0.0001	0.617354	0.371651	0.352527	0.404154	0.090213	0.164732
AC005520.7	0.0001	0.0001	0.103461	0.0001	0.488902	0.0001	0.185377	0.206107	0.0001	0.326075	0.0001	0.0001
AC005523.2	22.7315	20.3297	21.1828	21.0916	20.0594	23.9149	22.6711	21.3316	25.1428	24.0071	22.177	22.9395
AC005531.1	0.0899313	0.197718	0.152463	0.39783	0.170213	0.306802	0.268122	0.188551	0.118554	0.101475	0.181514	0.579851
AC005534.1	0.0895713	0.196648	0.0910113	0.0001	0.0001	0.0001	0.156269	0.0001	0.117576	0.0001	0.180326	0.0001
AC005534.2	0.179043	0.0656579	0.121451	0.0791222	0.0001	0.0001	0.0882792	0.185876	0.0001	0.303141	0.090213	0.247049
AC005538.2	2.62593	4.91487	2.72028	2.52088	1.98382	3.21439	1.40905	2.63371	0.18769	4.10598	6.05204	6.69863
AC005562.1	10.3756	11.0286	11.8974	7.05979	7.30168	8.56986	8.89433	9.50834	9.03635	9.89366	7.37321	11.2472
AC005606.2	0.619591	1.30584	0.759106	0.363182	0.463233	0.662657	1.02708	0.296709	0.723101	0.922277	0.540317	0.738973
AC005618.1	0.71587	0.786795	0.787998	0.0791222	0.507685	0.204093	0.529175	0.557427	0.235051	0.404154	0.180326	0.493997
AC005632.3	0.0895713	0.131216	0.181923	0.0001	0.0846975	0.102097	0.0001	0.0001	0.0001	0.101114	0.0001	0.0824162
AC005670.2	0.237997	0.00161857	0.0011121	0.147828	0.0175101	0.462374	0.0908034	0.000101413	0.000103942	0.0474424	0.000119385	0.000192875
AC005670.3	154.643	153.123	147.876	54.9931	56.5463	67.4786	151.825	147.514	168.602	75.6772	76.6326	81.7621
AC005674.2	2.05794	1.11458	1.33347	1.26445	1.18447	0.61208	1.23461	1.67208	1.17486	1.81834	0.630891	1.15253
AC005699.1	0.0895713	0.0001	0.272834	0.0001	0.0001	0.0001	0.352817	0.650314	0.117576	0.101114	0.090213	0.0001
AC005726.2	0.816582	0.785024	1.07625	1.29708	1.31154	0.962173	1.46223	0.942558	0.74544	1.17245	0.41065	0.704623
AC005726.4	0.106107	0.221307	0.181326	0.000603887	0.326322	0.0001	0.0324992	0.0001	0.104081	0.000100037	0.0641563	0.164201
AC005740.1	0.575134	0.393447	0.857557	0.948366	0.761478	1.16965	0.0882792	0.83609	0.82243	0.737583	0.793275	0.65863
AC005753.1	0.0001	0.196774	0.0304038	0.0791222	0.0001	0.102097	0.440996	0.185876	0.117576	0.0001	0.180326	0.247049
AC005753.3	0.268514	0.0656579	0.0910113	0.0791222	0.0846975	0.102097	0.440996	0.557427	0.0001	0.0001	0.811117	0.329365
AC005775.1	0.0001	0.0001	0.0001	0.0001	0.0001	0.155278	0.0001	0.348597	0.000100044	0.528867	0.0001	0.278331
AC005776.2	0.0895713	0.131216	0.0607075	0.0001	0.253893	0.204093	0.176458	0.185876	0.117576	0.303141	0.90123	0.164732
AC005786.3	1.37095	0.734289	0.9602	1.37681	1.29111	1.69859	0.223603	1.02935	0.367919	2.59665	0.835174	0.24689
AC005822.1	8.28708	8.84018	11.722	7.03537	6.23767	5.49643	8.60408	6.65203	5.28681	4.51301	5.20142	6.79982
AC005829.2	0.185531	0.0662926	0.0306373	0.0001	0.171108	0.0001	0.176458	0.188833	0.0001	0.228196	0.0914477	0.123662
AC005831.1	2.05794	1.31126	1.09104	1.02739	0.253893	0.714077	1.41097	0.557427	0.704954	1.11125	1.08146	0.905578
AC005832.3	1.70005	1.63905	1.93954	1.34348	1.35366	1.42805	1.6755	1.30053	0.470003	1.5153	0.991343	0.987894
AC005832.4	3.3317	9.76947	6.22557	7.51673	7.37207	6.43094	8.6361	3.02569	7.61229	8.39117	4.37843	10.8829
AC005833.1	7.5174	8.70601	8.33637	12.2567	11.9933	10.3493	9.87588	5.86214	8.85059	9.64052	11.5122	9.997
AC005839.1	0.447456	0.91791	0.545568	0.474233	0.507685	0.714077	0.529175	0.464539	0.704954	0.606182	0.450665	0.329365
AC005840.1	0.0001	0.0656579	0.0608862	0.0001	0.169295	0.0001	0.0001	0.278763	0.0001	0.393877	0.0001	0.0916725
AC005840.2	0.0001	0.0656579	0.333441	0.158144	0.0846975	0.30609	0.176458	0.0929878	0.0001	0.202127	0.0001	0.0824162
AC005840.3	0.0001	0.0001	0.121315	0.316189	0.0001	0.204093	0.352817	0.0001	0.117576	0.0001	0.0001	0.247049
AC005840.4	0.357985	0.131216	0.0304038	0.0791222	0.253893	0.0001	0.0001	0.371651	0.0001	0.101114	0.090213	0.247049
AC005845.1	0.0001	0.0001	0.0910113	0.158144	0.0001	0.102097	0.352817	0.0001	0.0001	0.202127	0.180326	0.0001
AC005884.2	1.49902	1.44024	2.18135	1.85691	1.50073	2.52165	0.552876	2.58946	1.98864	1.24435	4.20411	4.15611
AC005912.1	34.9154	38.129	41.2809	33.5363	36.6586	37.8907	50.1966	43.5936	50.545	50.2335	40.8103	42.205
AC005943.1	13.1223	13.1339	9.88602	10.293	8.8491	9.51531	8.48926	8.48133	10.1118	8.67167	8.15475	11.0689
AC006001.2	0.179043	0.131216	0.121315	0.395211	0.253893	0.204093	0.352817	0.371651	0.235051	0.101114	0.090213	0.247049
AC006001.3	10.7419	8.96828	11.4122	11.6987	13.8802	12.1961	11.8064	10.7337	10.8925	10.3055	12.3715	12.5622
AC006001.4	11.7091	12.278	12.3344	8.29918	11.1424	13.65	14.0129	10.7243	12.7919	10.8608	9.95269	9.38944
AC006026.1	2.97982	2.03645	2.90619	3.11007	5.25497	2.98778	3.26682	3.4455	2.23604	4.75284	3.09952	4.39906
AC006027.1	3.14109	2.59621	3.90532	2.52997	2.33605	3.9974	1.85922	2.78946	4.05196	3.94802	3.7385	4.29275
AC006028.1	0.179043	0.196774	0.0910113	0.158144	0.0846975	0.0001	0.264638	0.278763	0.117576	0.101114	0.090213	0.0824162
AC006042.2	0.0895713	0.131216	0.0910113	0.158144	0.423088	0.0001	0.264638	0.185876	0.235051	0.202127	0.0001	0.247049
AC006059.1	1.34217	1.50793	0.666783	1.89663	1.01527	0.510083	1.58733	1.02187	0.82243	0.909222	1.44191	0.987894
AC006059.2	0.0001	0.0001	0.0001	0.0001	0.0001	0.0001	0.17444	0.0001	0.387752	0.160592	0.311312	0.0001
AC006064.2	0.0001	0.263531	0.178541	0.320452	0.255122	0.318963	0.0001	0.126722	0.0001	0.0001	0.0001	0.130119
AC006064.6	11.5952	9.45145	9.23914	10.6332	14.643	18.8961	22.5095	8.58382	11.1387	15.401	18.8044	18.9915
AC006077.2	0.0001	0.196774	0.0304038	0.0001	0.0001	0.0001	0.0001	0.0929878	0.0001	0.0001	0.270439	0.164732
AC006111.2	0.0001	0.0656579	0.0686381	0.0001	0.0846975	0.0001	0.0882792	0.371651	0.235051	0.0001	0.0001	0.0824162
AC006115.2	0.0195821	0.567634	0.0819781	0.642013	0.0737514	0.195771	0.0984545	0.899983	0.725178	0.000100502	0.188941	0.114412
AC006116.11	0.557896	1.30764	0.861559	0.357445	0.302541	0.859383	0.648146	0.835192	1.93087	0.699055	0.204478	0.35307
AC006116.12	1.16538	1.24374	1.76833	1.42598	0.462886	0.694898	1.55841	1.70386	0.964351	0.811483	0.743611	1.00159
AC006116.2	0.363818	0.655679	0.909213	0.0791222	0.33849	0.61208	0.617354	0.743202	0.587479	0.303141	0.630891	0.493997
AC006116.8	0.867371	1.4273	0.191251	1.24872	0.000257793	0.000147618	0.0194284	0.590041	4.59731	0.0106857	0.240712	0.364988
AC006122.1	0.179043	0.655679	0.485201	0.395211	0.507685	0.306357	0.264638	0.83609	0.235051	0.606697	0.361102	0.247195
AC006128.1	1.62454	1.02068	1.24265	0.861434	0.521372	1.03319	1.05396	0.529807	0.726086	0.582736	0.388346	1.52848
AC006130.3	0.0895713	0.0656579	0.0304038	0.0791222	0.253893	0.0001	0.264638	0.0001	0.0001	0.0001	0.090213	0.0001
AC006160.1	0.0001	0.0001	0.0607075	0.316189	0.253893	0.30609	0.0001	0.0001	0.0001	0.606182	0.090213	0.247049
AC006210.2	1.16392	2.09886	2.36519	1.66034	2.62759	1.22486	2.29416	1.39514	1.17486	2.42443	0.991976	0.987894
AC006213.1	1.16599	1.01222	1.15062	0.636702	0.51439	0.000100006	0.577868	0.832957	1.35259	1.41899	1.35046	0.461878
AC006213.2	1.36532	1.20825	1.2521	0.789303	0.703564	0.816073	1.6489	0.994301	1.34352	1.29613	0.550959	0.576313
AC006213.3	0.179043	0.0001	0.0607075	0.0791222	0.0001	0.0001	0.0882792	0.0929878	0.352527	0.202127	0.180326	0.0824162
AC006213.4	0.447456	0.0001	0.24253	0.0791222	0.0846975	0.102097	0.176458	0.371651	0.117576	0.101114	0.0001	0.164732
AC006213.6	1.28139	1.60468	0.749341	0.316189	0.396399	0.30609	1.25393	1.32809	1.00619	0.526678	0.703183	0.65863
AC006213.7	0.0895713	0.196774	0.181923	0.0001	0.0001	0.0001	0.352817	0.0929878	0.352527	0.303141	0.180326	0.0824162
AC006254.1	0.642312	0.485825	0.443487	0.316173	0.0846975	0.0001	0.0882792	0.0001	0.0001	0.303141	0.090213	0.0824162
AC006299.1	0.626399	0.393447	0.151619	0.158144	0.169295	0.30609	0.264638	0.464539	0.235051	0.101114	0.0001	0.411681
AC006330.1	0.0895713	0.131216	0.151619	0.0001	0.0001	0.102097	0.0882792	0.0001	0.117576	0.606182	0.0001	0.0824162
AC006333.1	2.14741	2.42574	2.90926	1.73859	1.52286	1.93804	3.26273	3.62272	1.76224	1.81834	1.71225	2.30495
AC006435.1	0.000228243	0.0124533	0.00203431	0.000125414	0.320188	0.000356225	0.000107392	0.0136929	1.38179	0.000688812	0.000100007	0.000100017
AC006435.2	0.268514	0.0001	0.243355	0.158144	0.0846975	0.102097	0.176458	0.0001	0.117576	0.303141	0.180326	0.247049
AC006449.5	0.0001	0.081425	0.3658	0.0001	0.0001	0.254957	0.551891	0.116477	0.135682	0.0001	0.0001	0.0001
AC006449.7	0.894813	0.721237	1.21225	1.34348	1.35366	1.22406	0.705534	1.02187	0.939906	1.41429	1.26168	1.97569
AC006449.9	1.6001	0.33779	1.09548	0.861323	2.98899	1.91191	0.861598	0.02091	1.82785	1.29894	2.61826	0.987414
AC006453.3	9.77602	7.24505	7.42504	5.75253	6.56671	6.54621	6.2892	7.86052	6.4643	5.83891	6.24016	6.04949
AC006460.2	0.179043	0.262332	0.575871	0.237167	0.253893	0.204093	0.352817	0.464539	0.587479	0.303141	0.270439	0.65863
AC006480.3	0.179043	0.131216	0.121315	0.237167	0.0001	0.0001	0.176458	0.0001	0.0001	0.202127	0.090213	0.164732
AC006483.1	0.0001	0.0656579	0.181923	0.316189	0.253893	0.30609	0.0001	0.0001	0.117576	0.505168	0.270439	0.0824162
AC006486.2	0.0001	0.0656579	0.333441	0.237167	0.423088	0.102097	0.0001	0.0929878	0.0001	0.202127	0.180326	0.247049
AC006504.1	0.984284	0.983468	0.424353	0.158144	0.423088	0.510083	0.970071	0.928978	0.704954	1.11125	0.811117	0.164732
AC006504.5	3.36906	3.93357	5.08003	4.66241	4.55493	2.958	7.40715	6.8738	5.16903	4.94971	4.84643	6.33845
AC006504.7	0.626399	0.655679	0.394049	0.553255	0.423088	0.510083	1.14643	1.11475	0.235051	0.303141	0.450665	0.247049
AC006511.3	0.357985	0.590121	0.72739	0.553255	0.33849	0.714077	0.529175	0.557427	0.82243	0.808209	1.08146	0.823262
AC006511.4	27.8257	38.2203	36.698	31.3719	35.2773	36.2089	46.3824	50.6239	43.7011	58.992	45.1467	46.2618
AC006511.7	0.0895712	0.262331	0.000143671	0.0001	0.0001	0.0001	0.264638	0.0929877	0.352527	0.0001	0.0001	0.0001
AC006538.1	0.179043	0.0001	0.151619	0.0791222	0.0001	0.102097	0.0882792	0.0001	0.0001	0.101114	0.0001	0.247049
AC006538.2	0.212711	0.135158	0.156513	0.0001	0.124224	0.0001	0.0001	0.114294	0.487163	0.0001	0.0001	0.0001
AC006547.1	0.12012	0.0656579	0.186175	0.0001	0.0846975	0.510083	0.0001	0.0001	0.117576	0.101114	0.360552	0.164732
AC006927.1	1.16323	1.44237	0.878909	0.790322	0.930673	1.53005	1.14643	1.02187	0.82243	1.01024	0.90123	1.15253
AC006942.1	0.0895713	0.0001	0.0317689	0.0926378	0.0001	0.0001	0.264638	0.0929878	0.235051	0.202127	0.0001	0.0001
AC006963.2	0.179043	0.196774	0.0001	0.0001	0.0001	0.0001	0.176458	0.371651	0.352527	0.0001	0.0001	0.0001
AC006971.1	2.14741	2.03635	1.84958	1.27093	1.35366	1.63205	2.56065	0.743202	1.76224	1.5153	2.0727	0.989165
AC006978.1	0.447456	0.786795	0.72739	0.316189	0.33849	0.510083	0.440996	0.464539	0.939906	0.303141	0.270439	0.905578
AC006978.2	0.68045	0.290697	0.569159	0.0151439	0.271855	0.0931331	0.000104677	0.147597	0.183223	0.439334	0.200284	0.72107
AC007000.2	2.16055	1.92415	2.35899	1.29933	1.73557	1.88853	1.78131	1.35274	1.24011	2.22256	1.82921	1.6868
AC007009.1	0.0895713	0.131216	0.0304038	0.316189	0.0846975	0.0001	0.264638	0.0001	0.0001	0.101114	0.090213	0.0824162
AC007032.1	0.347673	0.0243869	0.145245	0.000187282	0.108396	0.206234	0.440996	0.361828	0.467813	0.000161277	0.0472766	0.634213
AC007036.3	0.361025	0.317158	0.316023	0.0001	0.0001	0.0001	0.0001	0.184877	0.356806	0.0001	0.317891	0.0001
AC007038.1	0.0001	0.0001	0.0607075	0.165195	0.0001	0.106676	0.184007	0.0929878	0.117576	0.202127	0.090213	0.164732
AC007040.2	0.163622	0.0923198	0.0357196	0.0001	0.123967	0.0001	0.0001	0.186988	0.164666	0.0001	0.0001	0.08718
AC007066.1	0.0895713	0.131216	0.0910113	0.316189	0.0846975	0.0001	0.0001	0.0001	0.0001	0.0001	0.0001	0.164732
AC007066.2	0.894813	0.721237	0.697086	0.7113	0.169295	0.714077	0.881892	0.83609	0.82243	0.707195	0.360552	0.493997
AC007068.1	79.3135	65.1526	66.2413	69.6571	70.9256	74.274	85.4575	90.2973	84.281	97.2241	83.0782	90.1351
AC007098.1	0.269483	0.526039	0.333441	0.0791222	0.0972968	0.0001	0.0001	0.0001	0.352527	0.0001	0.090213	0.164732
AC007114.1	0.0895713	0.590121	0.303138	0.0001	0.0001	0.0001	0.617354	0.464539	0.470003	0.0001	0.270439	0.0824162
AC007182.2	18.1399	21.5775	23.0363	17.5222	21.3132	19.1946	23.5965	26.4346	23.7223	29.64	26.6703	27.8832
AC007191.1	2.41582	1.83572	1.68723	0.237167	0.592283	0.30609	1.89687	1.17542	2.34961	1.11125	0.228143	0.208412
AC007192.1	0.694744	0.16399	1.15002	1.67599	4.26534	5.16095	1.14671	0.000105684	0.000118504	3.19911	3.64323	3.48585
AC007216.3	0.0001	0.0656579	0.151619	0.0001	0.0001	0.0001	0.176458	0.0001	0.0001	0.101114	0.180326	0.0001
AC007229.1	2.53266	1.63905	2.26857	2.39669	1.97278	1.99959	2.20458	1.52226	2.86455	2.72747	2.24011	2.30495
AC007238.1	45.3958	49.8053	51.158	40.407	44.4828	44.163	44.7373	49.8591	47.3603	44.3419	42.0902	48.6723
AC007240.3	0.0001	0.0656579	0.181923	0.0001	0.169295	0.0001	0.0882792	0.371651	0.235051	0.0001	0.090213	0.164732
AC007283.1	0.179685	0.018839	0.118173	2.32456	1.1735	2.1332	0.160633	0.000165484	0.000101246	2.813	0.936792	2.26187
AC007285.1	0.204748	0.149221	0.13433	0.272094	0.296024	0.117417	0.0001	0.204549	0.0001	0.0001	0.103294	0.0001
AC007292.1	0.0895713	0.196774	0.0607075	0.0001	0.0846975	0.0001	0.176458	0.0001	0.117576	0.0001	0.0001	0.0824162
AC007292.2	0.0001	0.262332	0.272834	0.0791222	0.0001	0.0001	0.352817	0.0001	0.0001	0.113627	0.090213	0.0001
AC007298.1	0.0001	0.198201	0.395963	0.0001	0.0846975	0.102097	0.0882792	0.0001	0.353453	0.101114	0.0001	0.0001
AC007318.1	89.7108	84.0988	76.0029	85.0651	80.6213	70.0288	66.7313	79.297	61.8422	71.653	65.4301	67.2148
AC007318.3	5.97115	5.47462	4.1828	4.84375	7.66034	5.51847	4.58787	3.32609	5.78065	4.46573	3.52615	3.5358
AC007319.1	0.268514	0.327889	0.33345	0.237167	0.253893	0.102097	0.793713	0.650314	0.587479	0.202127	0.0001	0.0824162
AC007336.1	0.626399	0.524563	0.522441	0.158144	0.0865987	0.204093	0.705534	0.185876	0.587479	0.101114	0.0001	0.0001
AC007336.3	5.05183	7.03992	6.96524	3.12306	3.6844	2.06823	3.47886	4.14325	3.55531	1.62624	1.82564	2.6698
AC007342.6	0.296004	0.0734195	0.0974528	0.0001	0.0910546	0.0001	0.0001	0.0001	0.118444	0.106592	0.10359	0.171828
AC007342.7	0.71587	0.983468	1.06073	0.474233	0.253893	0.816073	0.264638	0.278763	0.704954	0.404154	0.540778	0.411681
AC007362.1	0.0905814	0.0001	0.0001	0.0001	0.17303	0.0001	0.177303	0.466876	0.0001	0.0001	0.0001	0.0001
AC007378.1	0.274163	0.466527	0.307569	0.241064	0.691648	0.521503	0.357884	0.283113	0.0001	0.0001	0.274633	0.421001
AC007383.1	1.2527	1.37682	1.53015	0.441133	0.423088	0.102097	1.18571	1.4863	0.554975	0.202127	0.332758	0.576313
AC007384.1	0.0001	0.131216	0.0910113	0.0791222	0.0846975	0.0001	0.0001	0.0929878	0.235051	0.101114	0.180326	0.164732
AC007390.1	0.862339	0.862599	0.771865	0.497717	0.70865	0.441084	0.460779	1.18236	0.843787	0.659073	0.387447	0.618098
AC007391.2	0.0001	0.0001	0.0304038	0.0001	0.0001	0.102097	0.176458	0.0929878	0.0001	0.303141	0.180326	0.164732
AC007395.1	0.0895713	0.262332	0.24253	0.158144	0.592283	0.408087	0.352817	0.650314	0.352527	0.101114	0.090213	0.0824162
AC007406.5	4.20525	6.49033	4.42445	2.60783	3.2994	3.56998	5.99629	7.24535	3.75932	3.7376	5.76733	3.5397
AC007448.5	0.179043	0.196774	0.0910113	0.158144	0.0001	0.0001	0.0001	0.371651	0.117576	0.101114	0.180326	0.0824162
AC007485.2	1.07376	1.44237	2.30319	1.26445	1.26906	1.63205	1.49915	1.76497	2.11466	1.01024	0.991343	1.72874
AC007541.1	0.71587	0.327889	0.272834	0.158144	0.169295	0.0001	0.176458	0.650314	0.470003	0.202127	0.180326	0.0824162
AC007547.1	0.184412	0.262332	0.274725	0.0791222	0.33849	0.102097	0.264638	0.185876	0.243961	0.0001	0.0001	0.0001
AC007560.1	0.805342	1.76581	1.30316	1.50152	1.01527	1.32606	1.76368	1.30053	1.17486	1.71733	0.991343	1.31716
AC007566.1	0.852737	0.874899	1.17046	0.208029	0.63098	1.21877	1.3832	1.08288	1.12876	0.527674	0.711465	0.399541
AC007610.6	0.0895713	0.196774	0.0910113	0.158144	0.0846975	0.0001	0.0882792	0.278763	0.0001	0.101114	0.0001	0.0001
AC007620.2	1.09309	2.67425	2.28907	1.69289	2.73244	2.61734	2.97765	0.924458	5.23559	3.30241	3.37184	2.27792
AC007621.1	0.0001	0.0656579	0.24253	0.0791222	0.0846975	0.102097	0.0001	0.18668	0.235051	0.303141	0.180326	0.0824162
AC007622.2	0.180648	0.333592	0.277811	0.241497	0.25836	0.20737	0.180224	0.0949372	0.120929	0.520591	0.188115	0.0827518
AC007637.1	0.447456	0.327889	0.24253	0.0001	0.0001	0.0001	0.0882792	0.0929878	0.117576	0.0001	0.270439	0.0001
AC007655.2	1.87789	2.72039	1.66807	1.26559	2.79657	3.9831	1.1056	2.75319	1.22071	3.2582	2.068	6.33797
AC007663.2	0.0001	0.327889	0.121315	0.0001	0.0001	0.102097	0.0001	0.185876	0.235051	0.202127	0.0001	0.0001
AC007663.4	0.268514	0.0001	0.121315	0.0791222	0.0001	0.0001	0.176458	0.0929878	0.352527	0.0001	0.0001	0.0824162
AC007681.1	0.71587	0.262332	0.666783	2.44979	2.87642	3.06	0.440996	0.185876	1.05738	0.909222	0.991343	1.89337
AC007683.1	31.2182	32.4397	32.5933	30.1109	31.4868	36.1069	37.3004	39.6752	37.3636	43.537	37.7771	38.5586
AC007685.1	0.358278	0.394219	0.793689	0.396486	0.762837	0.511212	0.353897	1.02554	0.705637	0.911595	0.999475	0.82662
AC007686.3	0.59322	0.724044	0.526589	0.087045	0.184237	0.448822	0.572231	0.213462	0.524814	0.655928	0.099505	0.181831
AC007686.4	0.0001	0.0001	0.0304038	0.0001	0.0001	0.204093	0.0001	0.0001	0.0001	0.303141	0.090213	0.247049
AC007688.2	5.02751	4.78027	5.85485	4.06529	5.42515	3.95267	7.19702	5.67456	4.06793	6.64986	8.3564	6.82416
AC007695.1	0.0895713	0.131216	0.152712	0.0001	0.423088	0.102097	0.0001	0.0001	0.0001	0.0001	0.0911118	0.0001
AC007728.2	0.0001	0.0001	0.0001	0.158144	0.423088	0.0001	0.0001	0.185876	0.0001	0.606182	0.090213	0.329365
AC007731.2	1.2527	1.57349	1.87893	1.74608	1.01527	1.05932	1.70243	1.76497	2.34961	1.61632	1.89247	1.64642
AC007743.1	37.3097	33.543	27.2128	27.8634	21.1072	18.8169	32.7774	32.1043	21.1457	28.3683	18.4732	16.0518
AC007744.1	18.475	13.1736	12.5813	14.7263	13.6843	9.08507	15.9648	17.1746	8.73983	14.7151	11.9203	7.94425
AC007780.1	0.0895713	0.0001	0.0001	0.0940576	0.0846975	0.0001	0.53674	0.168279	0.117576	0.0001	0.0001	0.0001
AC007823.1	0.179043	0.196774	0.181923	0.0791222	0.507685	0.0001	0.440996	0.0001	0.352527	0.202127	0.180326	0.164732
AC007842.1	0.894813	0.786795	0.757694	1.34348	1.35366	2.85601	0.881892	1.02187	0.82243	2.82848	1.62213	2.46959
AC007846.1	0.0001	0.0001	0.0001	0.0791222	0.0846975	0.0001	0.176458	0.0001	0.0001	0.0001	0.540778	0.0824162
AC007849.2	0.0001	0.0001	0.21488	0.237167	0.0001	0.0001	0.0001	0.0953578	0.491364	0.0001	0.0001	0.0824162
AC007878.1	0.357985	0.262332	0.151619	0.0791222	0.0846975	0.204093	0.352817	0.278763	0.117576	0.0001	0.090213	0.164732
AC007879.2	0.0001	0.0001	0.0001	0.237167	0.0846975	0.0001	0.0001	0.278763	0.235051	0.202127	0.090213	0.164732
AC007881.1	0.0001	0.139879	0.061983	0.089583	0.366032	0.0001	0.0968576	0.0001	0.0001	0.103891	0.0955716	0.164732
AC007881.4	0.0895713	0.459005	0.151619	0.0791222	0.33849	0.0001	0.176458	0.0929878	0.117576	0.0001	0.090213	0.329365
AC007906.2	0.357985	0.786795	0.575871	0.158144	0.253893	0.204093	0.264638	0.278763	0.939906	0.303141	0.090213	0.0824162
AC007938.2	0.541259	0.858408	1.43286	0.0791222	0.0873141	0.0001	1.2375	0.838313	0.963316	0.202127	0.090213	0.0001
AC007938.3	0.281828	0.0665871	0.0910113	0.0805952	0.0001	0.0001	0.0882792	0.278763	0.0001	0.0001	0.0001	0.0001
AC007952.1	0.443943	0.000151111	0.269725	0.0001	0.122403	0.0001	0.0001	0.000102811	0.0001	0.297588	0.191086	0.0001
AC007952.2	1.07376	1.20165	1.39251	1.02739	1.09987	1.42805	1.49915	0.371651	1.17486	1.5153	0.721004	0.961667
AC007952.5	0.357985	0.275136	0.467032	0.410764	0.0001	0.0001	0.352817	0.371651	0.51878	0.106272	0.360552	0.164732
AC007952.6	0.7434	0.418031	0.268289	1.15504	0.803776	0.699506	1.52119	0.603871	0.245731	1.5153	0.206073	0.0001
AC007952.7	0.268514	0.577316	0.927141	0.853791	0.930673	0.408087	0.440996	0.185876	1.0086	1.00508	0.540778	0.576313
AC007952.8	0.0001	0.0001	0.204781	0.0001	0.112897	0.0001	0.0588861	0.0620252	0.0784172	0.0674424	0.090213	0.0275387
AC007956.2	0.0001	0.262332	0.0607075	0.0001	0.0846975	0.0001	0.0001	0.185876	0.0001	0.101114	0.090213	0.0824162
AC007996.1	2.23688	2.9502	1.54559	1.81761	2.53803	1.93804	1.49915	2.50807	1.64476	2.02037	1.71225	1.39948
AC007998.2	0.0001	0.0001	0.258326	0.0001	0.111079	0.0001	0.0001	0.113765	0.000100001	0.0001	0.000100004	0.0001
AC007998.3	2.86318	1.11458	3.57892	1.18543	1.01527	1.02007	2.46912	3.62272	4.11175	1.21226	1.26168	1.81106
AC007998.4	0.0895713	0.393447	0.272834	0.0001	0.0001	0.0001	0.705534	0.0929878	0.117576	0.303141	0.090213	0.0001
AC008012.1	8.92939	12.1457	14.2168	10.0173	12.1876	10.3008	8.12704	7.9132	11.3742	19.0363	17.6382	16.1557
AC008014.1	0.71587	1.11458	0.636479	0.632277	0.253893	0.102097	1.14643	0.743202	0.939906	0.202127	0.721004	1.15253
AC008026.1	7.37193	8.22957	7.97025	5.15065	6.70084	8.82161	9.61935	10.2127	9.73386	9.22771	9.36826	7.74817
AC008026.2	0.0895713	0.0656579	0.181923	0.158144	0.169295	0.0001	0.0882792	0.0001	0.0001	0.0001	0.270439	0.0824162
AC008033.1	1.2527	0.721237	1.03275	0.95005	0.846075	1.12454	1.14912	0.745065	1.29626	1.41429	1.26168	0.823262
AC008038.1	895.105	864.457	957.358	813.16	817.281	832.415	1046.13	1030.45	1086.57	1052.36	1006.14	1064.14
AC008040.1	0.204107	0.91791	0.479533	0.158144	0.33849	0.102097	0.264638	0.211897	1.17486	0.101114	0.270439	0.247049
AC008074.2	0.0895713	0.786795	0.575871	0.316189	0.253893	0.408087	0.881892	0.464539	0.82243	0.202127	0.450665	0.576313
AC008079.1	0.0001	0.0001	0.3558	0.414062	0.622609	0.32636	0.36732	0.192418	0.484692	0.107382	0.374414	0.258238
AC008080.1	0.0001	0.0656579	0.151619	0.0001	0.0001	0.102097	0.176458	0.0929878	0.0001	0.101114	0.090213	0.247049
AC008105.3	0.0001	0.0001	0.0304038	0.395211	0.0846975	0.31029	0.0001	0.185876	0.117576	0.404154	0.540778	0.493998
AC008115.3	0.447456	0.196774	0.424353	0.0001	0.0001	0.408087	0.264638	0.0929878	0.235051	0.202127	0.090213	0.0824162
AC008119.1	0.361391	0.868141	0.955822	0.641465	0.60114	0.20556	0.71093	0.376458	0.0001	0.813179	0.54794	0.50531
AC008124.1	7.69463	10.3582	10.667	5.05752	6.17572	7.54785	9.08256	7.70979	5.05156	5.65686	5.67722	7.49087
AC008126.1	1.27971	1.7046	1.23234	1.18543	1.52286	0.617141	0.800372	1.61472	1.99719	1.63902	1.85611	1.27702
AC008132.1	0.000100021	0.360008	0.231325	0.0986331	0.279574	0.112418	0.291985	0.0001	0.259113	0.198365	0.090213	0.551965
AC008147.2	0.0001	0.0656579	0.151619	0.0001	0.0001	0.102097	0.264638	0.464539	0.470003	0.202127	0.090213	0.164732
AC008149.1	2.41835	1.82762	3.10607	0.77012	0.719982	1.582	1.44959	1.21009	3.26134	0.603573	0.956374	1.55294
AC008149.2	0.0001	0.0656579	0.0910113	0.0001	0.169295	0.0001	0.0882792	0.0001	0.352527	0.0001	0.180326	0.0001
AC008264.2	0.000103122	0.359463	0.000100555	0.000100083	0.000100055	0.311066	0.000100671	0.000171297	0.000100044	0.0010649	0.000194062	0.541503
AC008267.1	0.626399	0.459005	0.637112	0.158144	0.253893	0.714077	0.0001	0.557427	0.82243	0.404154	0.630891	0.0001
AC008267.5	0.536928	0.393447	0.181923	0.0001	0.169295	0.0001	0.0001	0.0929878	0.470003	0.101114	0.090213	0.247049
AC008269.1	0.357985	0.131216	0.181923	0.0001	0.0846975	0.204093	0.0001	0.0929878	0.0001	0.101114	0.090213	0.0001
AC008280.2	0.0001	0.0001	0.151619	0.0001	0.0001	0.204093	0.529175	0.185876	0.0001	0.0001	0.090213	0.247049
AC008393.1	0.626399	0.590121	0.545568	0.474233	0.169295	0.510083	0.617354	0.0929878	0.939906	0.707195	0.540778	0.740946
AC008429.1	0.447456	0.196774	0.24253	0.0791222	0.0846975	0.0001	0.176458	0.371651	0.21169	0.101114	0.450665	0.164732
AC008429.2	20.7758	19.0709	20.9987	31.1673	33.6318	32.5269	20.6607	20.3953	18.474	32.2086	29.2646	31.2026
AC008438.1	0.0001	0.0656579	0.0910113	0.0001	0.0001	0.0001	0.0001	0.278763	0.235051	0.202127	0.180326	0.0001
AC008443.1	0.216928	0.960313	0.560973	0.0922838	0.136978	0.00169214	0.900991	0.870022	0.808437	0.00012774	0.361034	0.117302
AC008453.2	0.0895713	0.0001	0.121315	0.158144	0.253893	0.30609	0.264638	0.0001	0.117576	0.303141	0.450665	0.0001
AC008467.1	0.268514	0.131216	0.303138	0.158144	0.423088	0.408087	0.264638	0.278763	0.0001	0.202127	0.270439	0.247049
AC008481.1	0.179043	0.196774	0.151619	0.316189	0.33849	0.30609	0.793713	0.557427	0.235051	0.303141	0.180326	0.247049
AC008494.1	0.179043	0.196774	0.0607075	0.0791222	0.0001	0.0001	0.0001	0.0929878	0.117576	0.101114	0.090213	0.0001
AC008494.3	0.822951	0.201738	0.430478	0.248203	0.348904	0.620182	0.38378	0.0001	0.366144	0.303141	0.926071	0.0824162
AC008507.1	0.179043	0.0656579	0.272834	0.0791222	0.169295	0.204093	0.440996	0.650314	0.117576	0.303141	0.360552	0.164732
AC008522.1	2.72791	1.19216	4.52439	4.15729	6.79029	3.76379	1.3494	5.20799	3.90241	3.5003	3.53794	1.77343
AC008534.1	0.0001	0.131216	0.0304038	0.158144	0.0001	0.0001	0.0001	0.0001	0.235051	0.202127	0.180326	0.247049
AC008537.2	0.0895713	0.0656579	0.181923	0.0791222	0.0001	0.0001	0.440996	0.0929878	0.0001	0.0001	0.0001	0.0001
AC008537.3	0.0895713	0.131216	0.394049	0.0791222	0.253893	0.204093	0.352817	0.185876	0.352527	0.101114	0.270439	0.164732
AC008543.1	0.308308	0.118053	0.1441	0.37563	0.0001	0.0001	0.364005	0.0001	0.235051	0.0001	0.296213	0.0001
AC008550.1	0.0895713	0.196774	0.0910113	0.0001	0.253893	0.0001	0.0882792	0.185876	0.0001	0.0001	0.090213	0.164732
AC008555.2	0.0895713	0.327889	0.0607075	0.158144	0.0001	0.0001	0.0882792	0.185876	0.0001	0.0001	0.0001	0.0001
AC008555.7	1.78953	3.14688	1.33347	0.237167	0.761478	1.42805	1.58733	2.41518	2.11466	0.404154	0.540778	0.329365
AC008556.1	0.536928	0.852352	0.787998	0.474233	0.169295	0.0001	0.529175	0.743202	1.99719	0.101114	0.0001	0.0824162
AC008568.1	0.357985	0.327889	0.181923	0.0791222	0.0001	0.0001	0.176458	0.185876	0.117576	0.101114	0.090213	0.164732
AC008569.2	0.179043	0.131216	0.121315	0.0001	0.0846975	0.0001	0.0882792	0.0001	0.0001	0.101114	0.090213	0.0001
AC008581.1	0.0227482	0.000128505	0.0170205	0.909468	0.000176356	0.000124961	0.000100003	0.000102122	0.486196	0.470802	0.168697	0.0001
AC008581.2	7.66169	8.20284	10.4999	9.88929	9.78598	8.5862	8.14793	4.63721	8.335	9.04396	8.7858	5.78238
AC008608.2	0.268514	0.196774	0.121315	0.0791222	0.0001	0.102097	0.264638	0.0929878	0.117576	0.303141	0.090213	0.164732
AC008622.2	0.000115816	0.267748	0.126107	0.308687	0.000190389	0.000171803	0.000170535	0.000168851	0.000170728	0.000110323	0.000125666	0.000181891
AC008635.2	0.543682	0.202871	0.2491	0.0817421	0.173817	0.108625	0.184117	0.0001	0.0001	0.309481	0.0926573	0.170644
AC008677.1	0.0001	0.196774	0.363745	0.237167	0.0001	0.102183	0.440996	0.0001	0.0001	0.404154	0.360552	0.0001
AC008686.1	0.469298	0.0001	0.251887	0.140911	0.248024	0.0001	0.000100165	0.0001	0.000100003	0.0001	0.0001	0.283679
AC008695.1	0.00809088	0.032488	0.0443753	0.0370967	0.651783	0.55043	0.0600633	0.0145616	0.447735	0.0391033	0.096929	0.423805
AC008725.1	0.268514	0.655679	0.24253	0.316189	0.423088	0.408087	0.352817	0.371651	0.235051	0.606182	0.270439	0.247049
AC008735.2	0.536928	0.0001	0.212226	0.237167	0.253893	0.30609	0.264638	0.0001	0.117576	0.505168	0.360552	0.329365
AC008735.4	0.0001	0.131216	0.0001	0.0001	0.0846975	0.204093	0.352817	0.0001	0.0001	0.101114	0.0001	0.0824162
AC008736.1	0.71587	1.44237	1.36377	2.21272	0.846075	2.14203	1.94004	1.30053	1.17486	1.5153	1.44191	1.39948
AC008738.7	0.00016405	0.0318455	0.000233908	0.0001	0.258524	0.0001	0.00230323	0.0001	0.0276702	0.000986196	0.238336	0.681869
AC008752.4	0.0895713	0.327889	0.212226	0.0791222	0.0001	0.510083	0.0882792	0.0001	0.117576	0.101114	0.180326	0.247049
AC008758.1	1.42468	1.6554	0.141564	1.17606	1.94404	0.826837	0.20736	1.09254	1.63635	2.00811	1.24447	0.174031
AC008758.3	0.268514	0.327889	0.158043	0.0001	0.169295	0.102097	0.264638	0.743202	0.235051	0.202127	0.090213	0.0001
AC008763.2	0.356807	0.0051451	0.0034583	0.305995	0.505101	0.00137632	0.653929	0.00287408	0.0580348	0.00405777	0.219402	0.000102199
AC008763.3	0.0035928	0.160669	0.214245	0.35151	0.0338502	0.254606	0.131388	1.11283	0.0366257	0.56122	0.0232646	0.104737
AC008764.2	0.268514	0.131216	0.394049	0.316189	0.0846975	0.204093	0.705534	0.0929878	0.235051	0.202127	0.270439	0.329365
AC008764.6	0.626399	0.655679	0.545568	0.474233	0.67688	0.30609	0.617354	0.371651	0.470003	0.303141	0.540778	0.411681
AC008764.8	0.325713	0.0885875	0.269076	0.0983252	0.107604	0.612595	0.0001	0.542171	0.0001	0.517559	0.62506	0.502331
AC008770.2	0.280633	0.0001	0.0444017	0.0001	0.0818742	0.322229	0.00010029	0.0723241	0.0001	0.484213	0.000100001	0.088452
AC008770.4	0.000950058	0.0196082	0.016808	0.00422139	0.0164912	0.554283	0.031239	0.168173	0.0286496	1.12096	0.955067	0.000110117
AC008771.1	2.34261	2.11885	2.49344	2.75927	0.551842	1.48367	2.12348	1.8294	1.89233	2.17438	0.842417	0.701558
AC008802.1	0.327645	0.234199	0.455073	0.649213	0.801674	0.370539	1.10919	1.56837	1.28544	0.702157	1.36754	0.641736
AC008813.1	0.984284	0.786795	1.06073	0.553255	0.846075	1.63205	1.41097	1.4863	1.29233	0.808209	0.90123	1.15253
AC008840.1	0.0895713	0.0656579	0.182164	0.0001	0.175977	0.102097	0.0882792	0.0001	0.118298	0.102139	0.185866	0.0001
AC008870.1	0.000100506	0.000100153	0.000100284	0.000100958	0.000100006	0.000107668	0.000100592	0.000103256	1.54154	0.391522	0.000106761	0.000101109
AC008870.2	0.268514	0.0656579	0.181923	0.237167	0.0846975	0.204093	0.0001	0.371651	0.0001	0.404154	0.180326	0.0824162
AC008875.2	0.179043	0.327889	0.0910113	0.316189	0.0846975	0.0001	0.440996	0.743202	0.0001	0.303141	0.180326	0.0824162
AC008875.3	21.9206	23.3387	23.2127	10.0359	10.0672	11.1177	20.9867	20.7141	28.4292	9.79842	10.4532	12.5122
AC008878.2	0.000119656	0.00341643	0.460592	0.684264	1.84216	0.000114614	0.00450355	0.000100041	1.07537	0.391425	0.000100003	0.000814969
AC008878.3	0.00285645	0.0361328	0.221316	1.2286	0.151773	0.00627588	0.646413	0.0350545	0.0267285	0.0322854	0.190441	0.0036417
AC008883.3	0.0895713	0.0656579	0.0001	0.0791222	0.253893	0.0001	0.264638	0.0001	0.0001	0.0001	0.0001	0.0824162
AC008894.2	1.98576	7.07555	7.21513	3.52428	8.29832	6.48927	5.23463	3.78374	2.97806	4.64009	3.9496	6.48358
AC008894.3	1.45048	1.41491	2.2958	2.51268	3.37595	1.03981	1.37077	2.41798	1.91553	1.63085	2.04001	2.60118
AC008895.1	0.268514	0.327889	0.121315	0.158144	0.0846975	0.408087	0.264638	0.278763	0.470003	0.0001	0.0001	0.0824162
AC008906.1	0.479252	0.755714	1.11613	1.74744	2.62421	2.19685	0.277112	1.10693	1.00846	1.29029	1.83633	1.73127
AC008906.2	0.0943442	0.362527	0.293551	0.582892	0.632041	1.31361	0.670291	0.788332	0.372539	0.540077	0.767057	0.176725
AC008915.3	0.378682	0.537391	0.834498	0.237167	0.338491	0.317881	0.364683	0.7719	0.616843	0.322759	0.199387	0.704544
AC008937.3	0.268514	0.196774	0.151619	0.237167	0.253893	0.204093	0.264638	0.278763	0.117576	0.101114	0.090213	0.247049
AC008966.1	1.78953	0.852352	1.09104	0.7113	0.761478	0.204093	2.20458	1.76497	0.939906	0.303141	0.630891	1.07021
AC008966.3	0.0001	0.0656579	0.0304038	0.0791222	0.0846975	0.102097	0.0882792	0.0001	0.0001	0.101114	0.270439	0.0001
AC008969.1	4.65261	4.1664	2.60282	2.21272	2.23033	1.68825	4.76178	3.69478	4.12866	4.16638	3.82386	2.18553
AC008972.1	0.0895713	0.131216	0.181923	0.316189	0.0846975	0.102097	0.264638	0.185876	0.352527	0.0001	0.090213	0.164732
AC008972.2	0.357985	0.262332	0.151619	0.0791222	0.169295	0.102097	0.264638	0.185876	0.235051	0.202127	0.0001	0.0824162
AC008993.1	0.0001	0.327889	0.24253	0.237167	0.0846975	0.0001	0.793713	0.0929878	0.235051	0.606182	0.270439	0.164732
AC008993.2	0.366607	0.30293	0.566382	0.340436	0.163242	0.23166	0.336239	0.528908	0.509347	0.654617	0.00548506	0.325593
AC009005.1	0.536928	0.327889	0.363745	0.0791222	0.253893	0.102097	0.0882792	0.185876	0.470003	0.101114	0.180326	0.164732
AC009022.1	6.84671	6.74716	8.04477	6.57796	5.53224	5.31755	8.73076	6.28017	5.2069	6.26184	2.88247	4.39755
AC009041.3	0.536928	0.327889	0.636479	0.158144	0.761478	0.102097	0.176458	0.278763	0.470003	1.11125	0.450665	0.65863
AC009053.2	3.0024	3.66197	8.43648	2.10892	2.26285	6.21919	4.29958	4.59627	7.82486	2.92858	2.84396	5.15812
AC009053.3	0.179043	0.393447	0.50384	0.7113	0.473519	1.16763	0.255607	0.185876	0.352527	0.101114	0.540778	0.823262
AC009053.4	0.536928	0.852352	0.303138	0.237167	0.0846975	0.204093	0.440996	0.928978	0.235051	0.0001	0.270439	0.65863
AC009061.2	0.626399	0.852352	1.21225	0.632277	0.33849	0.30609	0.970071	1.02187	0.587479	0.303141	0.540778	0.411681
AC009065.5	0.0001	0.0656579	0.0304038	0.0791222	0.0846975	0.0001	0.352817	0.0001	0.235051	0.404154	0.0001	0.0001
AC009065.9	0.0001	0.196774	0.0910113	0.0791222	0.0846975	0.102097	0.0001	0.0929878	0.117576	0.303141	0.090213	0.0824162
AC009078.1	0.0895713	0.459005	0.879076	0.316189	0.254178	0.91807	0.0882792	0.557427	0.704954	0.404154	0.721004	1.15253
AC009078.3	1.45837	0.91791	1.39825	0.184095	0.423088	0.117775	1.91534	1.20764	1.63773	0.303141	0.360552	0.823262
AC009084.2	0.458799	0.242361	0.326429	0.334721	0.34495	0.284036	0.410495	0.0001	0.470171	0.214121	0.180326	0.0001
AC009084.3	0.000100257	0.000312457	0.000792577	0.120682	0.372694	0.303461	0.000101386	0.00010209	0.0422377	0.0337022	0.000486577	0.279698
AC009088.2	0.180033	0.132418	0.207226	0.0887603	0.251005	0.579432	0.749357	0.187029	0.118335	0.455532	0.108934	0.662885
AC009088.4	0.0895713	0.459005	0.363745	0.0791222	0.169295	0.102097	0.793713	0.278763	0.117576	0.0001	0.360552	0.0001
AC009090.4	0.234977	0.0656579	0.599017	0.316189	0.0001	0.135788	0.0882792	0.243947	0.117576	0.349302	0.270439	0.0824162
AC009090.5	0.123108	0.196774	0.0678653	0.0001	0.169295	0.170402	0.0001	0.220692	0.0001	0.256979	0.0001	0.0824162
AC009090.6	1.43015	0.478877	1.26063	0.531059	1.44993	0.326187	1.19771	0.725999	1.3709	1.91084	1.40702	0.761902
AC009093.9	0.050842	1.76946	1.0399	0.816891	0.675979	0.790225	0.000180161	1.42977	0.422042	1.21245	1.31902	2.16362
AC009107.2	1.28282	1.20242	1.25074	0.180243	0.424831	0.218988	0.897214	1.21707	0.000100272	0.449182	0.762773	1.421
AC009108.5	0.0895713	0.131216	0.0001	0.0001	0.0846975	0.0001	0.0882792	0.185876	0.0001	0.0001	0.090213	0.247049
AC009113.1	0.71587	1.2457	2.18197	1.02739	1.18447	0.714077	2.5573	2.87962	1.87971	1.11125	1.71225	0.905578
AC009118.2	0.103225	0.0820511	0.179433	0.196913	0.475616	0.131937	0.445988	0.117686	0.282829	0.115914	0.0001	0.263133
AC009119.1	104.019	122.53	131.463	96.351	112.605	122.863	98.5507	105.625	129.464	103.965	100.564	125.315
AC009120.2	1.3164	1.4101	1.71352	1.2801	1.27773	1.31346	1.43559	2.44369	1.76686	1.91026	1.07664	1.49985
AC009120.3	0.0895713	0.0656579	0.0607075	0.0001	0.0846975	0.204093	0.176458	0.0001	0.117576	0.303141	0.0001	0.0001
AC009126.1	1.07376	0.196774	0.855657	0.686924	0.361011	0.61208	1.26166	0.330092	0.767179	0.202127	0.589765	0.576322
AC009127.2	0.626399	0.459005	0.303138	0.0791222	0.0846975	0.204093	0.264638	0.278763	0.352527	0.404154	0.090213	0.329365
AC009133.1	1.11158	0.549942	2.59549	1.71892	0.829337	1.28336	1.76412	0.201242	1.00215	1.56202	0.676746	0.932011
AC009133.2	0.00222425	0.00047301	0.000352191	0.00213329	0.0045716	0.659253	0.00021744	0.377482	0.000111218	0.00213137	0.000156706	0.000103199
AC009133.6	4.76249	4.08529	4.58577	2.113	2.26584	2.23088	4.38698	1.73109	6.94472	1.14038	4.54759	4.31555
AC009137.1	0.0895713	0.0718598	0.0690966	0.104071	0.0001	0.204093	0.118009	0.0001	0.0001	0.0001	0.090213	0.106727
AC009139.1	0.179043	0.262332	0.394898	0.0001	0.0001	0.0001	0.532148	0.278763	0.470632	0.101114	0.090213	0.0824162
AC009148.1	0.0001	0.0656579	0.151619	0.0791222	0.0846975	0.102097	0.0882792	0.0001	0.0001	0.0001	0.0001	0.0001
AC009163.7	0.447456	0.459005	0.575871	0.395211	0.253893	0.102097	0.793713	0.83609	0.587479	0.303141	0.0001	0.0001
AC009220.2	0.0895713	0.131216	0.0001	0.0791222	0.253893	0.102097	0.352817	0.0001	0.0001	0.0001	0.0001	0.0824162
AC009226.1	0.0001	0.0656579	0.0001	0.158144	0.322855	0.0001	0.0882792	0.0001	0.0001	0.101114	0.0001	0.493997
AC009228.1	0.0001	0.131546	0.0305258	0.0001	0.0850601	0.0001	0.0001	0.0929878	0.0001	0.404154	0.180326	0.247381
AC009236.1	0.0895713	0.262332	0.151619	0.0001	0.0001	0.0001	0.264638	0.278763	0.0001	0.0001	0.090213	0.0001
AC009237.14	0.626399	0.459005	0.96982	0.948366	0.67688	0.91807	1.23461	0.832495	1.02423	1.101	1.26168	0.980239
AC009237.15	0.0895713	0.0656579	0.0001	0.0791222	0.0846975	0.0001	0.0882792	0.0001	0.117576	0.101114	0.270439	0.0001
AC009237.3	0.805342	1.04903	0.424353	0.790322	0.507685	0.510083	0.881892	1.02546	0.503157	0.616428	1.26168	0.666285
AC009237.8	0.0895713	0.131216	0.0607075	0.0791222	0.0001	0.0001	0.0001	0.0929878	0.117576	0.0001	0.450665	0.0001
AC009244.1	1.93179	2.90055	3.00204	3.89934	2.822	3.31189	3.36822	2.92876	4.97639	2.09052	4.25711	3.12354
AC009245.1	43.1178	44.1956	46.3691	35.4675	44.1618	40.9562	51.1884	56.8838	51.847	53.6762	49.1109	50.5224
AC009275.1	0.805341	0.524563	0.121315	0.790322	0.67688	0.510083	0.0882792	0.371651	0.117576	0.101114	0.270439	0.329365
AC009283.1	0.626399	0.459005	1.06073	0.316189	0.592283	0.61208	0.705534	0.83609	1.17486	0.909222	0.630891	1.07021
AC009302.1	3.43046	4.51991	5.46763	6.50597	4.44022	4.51879	4.70398	4.7139	3.91205	4.43314	5.04871	4.78233
AC009303.4	0.357985	0.524563	0.272834	0.553255	0.507685	0.204093	0.617354	0.743202	0.470003	0.505168	0.180326	0.247049
AC009309.2	0.0895713	0.327889	0.0607075	0.0001	0.0001	0.102097	0.176458	0.0929878	0.0001	0.101114	0.090213	0.0001
AC009315.1	0.626399	0.327889	0.0304038	0.0791222	0.0001	0.0001	0.264638	0.0001	0.0001	0.0001	0.090213	0.0001
AC009318.1	0.722074	0.131247	0.643177	0.398762	0.429672	0.104417	0.352944	1.21719	1.29388	0.508688	0.273226	0.659711
AC009318.2	0.447456	0.590121	0.666783	0.237167	0.33849	0.30609	0.352817	1.11475	0.470003	0.707195	0.450665	0.329365
AC009318.3	0.0001	0.262332	0.24253	0.0791222	0.0846975	0.30609	0.529175	0.0929878	0.235051	0.0001	0.090213	0.164732
AC009336.1	0.0895713	0.0656579	0.151619	0.158144	0.0001	0.0001	0.176458	0.185876	0.117576	0.101114	0.0001	0.0001
AC009403.1	0.984284	1.96684	1.75772	0.474233	1.18447	1.22406	1.49915	1.4863	2.58457	1.31328	1.26168	1.56411
AC009404.1	0.71587	0.655679	0.909213	0.7113	1.09987	1.22406	0.617354	0.557427	0.587479	0.909222	0.180326	0.740946
AC009412.1	7.59529	8.89963	10.4087	11.4222	10.4148	10.0343	7.60881	8.06615	8.45795	10.3262	9.01382	10.8127
AC009486.2	0.179043	0.590121	0.181923	0.0001	0.0001	0.0001	0.0882792	0.0001	0.0001	0.0001	0.0001	0.0001
AC009506.2	2.32476	2.75921	3.715	1.29131	0.809567	1.14594	2.22768	3.08948	2.08192	1.5665	1.39446	1.26262
AC009509.2	0.674252	0.213796	0.128108	0.800305	0.584567	0.00012728	0.295671	0.440571	0.0001	1.39492	0.140788	0.24491
AC009509.5	0.357985	0.0656579	0.212226	0.237167	0.0846975	0.102097	0.617354	0.278763	0.117576	0.202127	0.180326	0.329365
AC009533.1	0.964348	0.374968	0.678488	0.120571	0.149415	0.117562	1.48307	0.95656	0.978787	0.607346	0.798769	1.74947
AC009549.1	1.34217	1.04903	0.787998	15.4884	15.7352	15.0956	0.617354	0.557427	0.704954	17.4755	18.7436	21.32
AC009554.1	0.184091	0.0001	0.18664	0.0805216	0.0893914	0.102097	0.180764	0.0946469	0.0001	0.0001	0.184071	0.437432
AC009554.2	0.179043	0.0001	0.0304038	0.158144	0.169295	0.102097	0.264638	0.185876	0.0001	0.0001	0.270439	0.164732
AC009690.2	2.37982	2.36558	2.14913	1.68313	1.81513	2.48619	1.69465	1.70024	1.42246	2.71993	2.30126	3.63629
AC009779.3	1.78953	2.03239	1.54559	2.05468	2.03044	2.34602	1.94004	1.11475	1.64476	2.72747	1.80236	2.14032
AC009779.4	0.271622	0.64599	1.21862	0.790275	1.42261	1.16245	0.920064	1.05982	1.04557	0.309	1.39883	0.941265
AC009802.1	0.268514	0.0656579	0.0001	0.158144	0.0001	0.102097	0.0882792	0.0929878	0.0001	0.101114	0.0001	0.0001
AC009812.1	1.27434	0.751476	1.59952	1.11659	0.806769	0.929464	1.46121	0.682636	1.2575	0.315266	1.02578	0.967347
AC009812.3	0.447456	1.7046	0.333441	0.632277	1.18447	1.73404	0.264638	1.11475	0.470003	0.404154	0.991343	0.740946
AC009812.4	0.536928	0.852352	0.878909	0.7113	0.930673	0.816073	0.793713	0.650314	0.470003	1.41429	1.44191	1.23484
AC009831.1	0.920509	0.509806	1.12594	1.06987	0.131791	0.23446	0.561946	0.674881	0.594696	0.0001	0.362366	0.0001
AC009902.3	0.0001	0.196774	0.0607075	0.0001	0.253893	0.204093	0.0001	0.0001	0.117576	0.0001	0.090213	0.0001
AC009927.1	2.32904	1.11748	1.31151	1.8333	1.80172	1.32606	1.23461	0.672706	1.29233	2.15657	1.39633	2.95228
AC009945.1	0.0001	0.0001	0.0910113	0.316189	0.253893	0.408087	0.176458	0.185876	0.117576	0.202127	0.180326	0.0001
AC009948.1	1.33298	1.24828	1.60582	1.03525	1.94684	2.80565	1.39632	1.26059	1.17486	2.39464	1.79966	3.43571
AC009948.2	1.14888	0.393447	0.79286	0.432585	0.911784	1.01071	1.03737	1.07727	1.62416	0.682671	0.707458	1.03024
AC009948.3	0.533598	0.323143	0.482271	0.857268	0.49777	0.300248	0.176458	0.54942	0.809913	0.799894	0.627896	0.902585
AC009950.1	0.0001	0.0876223	0.201163	0.0791222	0.772506	0.145913	0.176458	0.25423	0.145398	0.429985	0.0001	0.538659
AC009951.6	0.179043	0.131216	0.0607075	0.316189	0.0001	0.0001	0.176458	0.185876	0.0001	0.0001	0.0001	0.0001
AC009961.1	0.357985	0.131216	0.212226	0.316189	0.0001	0.408087	0.176458	0.185876	0.235051	0.101114	0.180326	0.0001
AC009961.3	1.879	1.44237	1.87893	0.790322	0.846075	0.408087	2.1164	1.39342	1.17486	0.808209	0.630891	1.07021
AC009962.1	0.447456	0.852352	0.757694	0.474233	0.423088	0.61208	0.705534	1.39342	0.587479	0.303141	0.90123	0.987894
AC010132.2	0.433481	0.14568	0.499758	0.509446	0.288197	0.206746	0.000134862	0.352306	0.0271536	0.384979	0.0001	0.809063
AC010132.3	28.9322	29.0306	28.4183	31.3885	28.3804	37.1654	25.6274	22.4864	29.2741	30.0729	28.6644	27.2853
AC010136.1	0.536928	0.721237	0.697086	2.76588	1.94584	2.34602	0.617354	0.83609	0.470003	1.61632	1.80236	1.56411
AC010168.2	0.0895713	0.721237	0.212226	0.158144	0.169295	0.30609	0.0001	0.185876	0.352527	0.0001	0.180326	0.164732
AC010173.1	0.536928	0.131216	0.333441	0.158144	0.169295	0.0001	0.705534	0.0929878	0.352527	0.101114	0.090213	0.164732
AC010175.1	0.108496	0.262332	0.181923	0.0001	0.0001	0.0001	0.0001	0.0001	0.0001	0.0001	0.0001	0.0001
AC010182.1	0.626399	0.655679	0.0910113	0.0791222	0.423088	0.61208	0.529175	0.557427	0.117576	0.505168	0.360552	0.411681
AC010186.2	2.39507	2.02951	1.91625	2.27583	2.03727	2.2529	1.14643	1.76496	2.16686	1.63811	2.00211	4.11414
AC010186.3	1.16323	1.18014	1.18195	0.869344	1.52286	1.32606	2.02822	1.20764	0.587479	0.909222	1.89247	1.97569
AC010186.4	0.0001	0.396229	0.0352911	0.0200895	0.0001	0.257535	0.0001	0.000106543	0.0001	0.0001	0.0001	0.00185962
AC010198.2	10.2814	10.0182	7.01542	8.21836	8.88284	7.13732	10.3171	8.54574	7.75349	9.32791	8.37154	8.39397
AC010201.2	0.268514	0.131216	0.151619	0.0791222	0.0001	0.102097	0.0882792	0.0001	0.0001	0.0001	0.0001	0.247049
AC010210.1	0.0895713	0.131216	0.333441	0.158144	0.0846975	0.204093	0.0001	0.0001	0.0001	0.0001	0.540778	0.0824162
AC010226.1	0.688811	1.94802	1.66923	2.36088	2.83748	2.72744	1.50202	0.87127	1.86544	1.88142	1.87264	2.18952
AC010240.2	0.179043	0.590121	0.151619	0.316189	0.423088	0.61208	0.705534	0.278763	0.0001	0.303141	0.450665	0.164732
AC010245.2	0.179043	0.196774	0.151619	0.0791222	0.169295	0.204093	0.0882792	0.0929878	0.0001	0.202127	0.270439	0.247049
AC010247.1	0.0001	0.0001	0.0304038	0.0001	0.0846975	0.102097	0.0001	0.0001	0.0001	0.202127	0.270439	0.329365
AC010247.2	0.0001	0.0001	0.0304038	0.0791222	0.33849	0.102097	0.0882792	0.0929878	0.0001	0.303141	0.090213	0.164732
AC010271.1	0.0895713	0.0001	0.0607075	0.158144	0.0001	0.0001	0.0001	0.0001	0.0001	0.202127	0.180326	0.329365
AC010273.2	0.635487	0.343269	0.689832	0.404403	0.360303	0.43913	0.0922321	0.772505	0.845506	0.41997	0.694866	0.503423
AC010300.1	0.0895713	0.131216	0.151619	0.0001	0.0001	0.102097	0.176458	0.0001	0.0001	0.101114	0.180326	0.0001
AC010319.1	0.179043	0.0656579	0.333441	0.158144	0.169295	0.30609	0.264638	0.0001	0.117576	0.101114	0.180326	0.493997
AC010319.3	0.179043	0.262332	0.0910113	0.0791222	0.0001	0.30609	0.176458	0.0001	0.117576	0.0001	0.0001	0.0001
AC010319.4	0.0001	0.069388	0.260927	0.0845806	0.0947728	0.102097	0.184078	0.0929878	0.235051	0.422396	0.0001	0.493997
AC010323.1	0.00962522	0.417004	0.666339	1.57666	1.32514	0.0987046	5.63981	0.04403	3.4544	0.575997	0.137508	0.0059408
AC010326.3	1.44721	1.81345	1.99139	1.8334	1.66479	1.40997	1.68094	0.975434	1.40431	0.983799	1.50917	1.27128
AC010326.4	1.59501	1.46464	2.34224	2.75009	1.71931	1.75213	1.05281	1.34696	1.88521	2.24884	1.28454	2.43315
AC010327.6	0.928077	0.633917	0.849217	0.98369	0.528474	0.8514	0.637605	0.977873	0.72984	1.03631	0.565312	0.965019
AC010328.2	0.805342	1.37682	2.22692	1.13274	2.19964	2.04257	1.49915	1.20764	1.87971	1.96581	1.44191	1.15253
AC010332.3	0.0001	0.459005	0.606175	0.0001	0.0001	0.91807	0.0882792	0.0929878	0.235051	0.240282	0.180326	0.411681
AC010336.1	0.00010127	0.000100101	0.0987847	0.0001	0.000100052	0.000100557	0.370629	0.286942	0.0001	1.00807	0.000101377	0.000101159
AC010342.1	4.53415	4.35953	6.11172	5.6424	4.94514	5.44656	5.12325	3.07466	3.9665	3.63508	4.48034	5.73002
AC010343.1	30.6991	32.2086	38.6235	29.731	30.7019	29.2305	39.6252	36.8524	39.6625	43.5813	40.5176	38.1463
AC010385.1	0.179043	0.26679	0.394049	0.158144	0.0001	0.204093	0.0882792	0.380785	0.235051	0.808209	0.090213	0.493997
AC010401.1	0.0001	0.551627	0.204127	0.667728	0.589582	0.0001	0.413358	0.272848	0.141334	0.237856	0.131291	0.193064
AC010422.3	15.6674	17.2727	19.0903	13.3124	15.5663	18.184	22.1195	20.4311	16.6173	22.8524	20.3621	16.1915
AC010422.6	2.02626	1.90479	3.68789	2.57498	1.53261	1.145	2.16914	2.19113	0.407073	5.64305	3.44834	3.90581
AC010422.8	3.46316	1.08558	2.84303	2.30795	1.9807	2.16601	2.3372	1.5613	3.1852	2.17676	1.39137	2.48664
AC010435.1	0.511379	1.36434	1.09542	1.73859	1.25459	1.42805	0.591464	1.16152	0.287614	1.11125	1.26168	1.31716
AC010442.1	4.03193	2.64118	4.62142	2.74926	1.28537	3.6591	2.99993	5.03733	3.47874	4.06581	3.67381	2.82538
AC010457.1	0.0895713	0.0656579	0.121315	0.0001	0.169295	0.30609	0.264638	0.371651	0.117576	0.0001	0.0001	0.0824162
AC010460.4	1.3726	1.20955	1.2438	1.90863	2.39409	0.973212	0.795605	1.09204	1.10329	1.97065	1.35649	1.53089
AC010463.3	0.0001	0.0001	0.181923	0.0791222	0.0001	0.0001	0.264638	0.0001	0.117576	0.0001	0.0001	0.0001
AC010469.1	0.0001	0.196774	0.0304038	0.0791222	0.169295	0.0001	0.264638	0.0001	0.0001	0.0001	0.090213	0.0001
AC010478.1	0.268514	0.131216	0.48496	0.158144	0.0846975	0.30609	0.264638	0.0929878	0.352527	0.101114	0.0001	0.164732
AC010491.1	0.268514	0.131216	0.0910113	0.0001	0.253893	0.0001	0.176458	0.0929878	0.117576	0.101114	0.270439	0.329365
AC010522.1	0.261584	0.0247161	0.209651	0.203975	0.640923	0.263365	0.125094	0.135767	0.0251151	0.0001	0.000114968	0.37043
AC010531.2	1.16323	0.852352	0.787998	0.553255	0.507685	1.22406	0.529175	0.650314	0.587479	0.606182	0.991343	0.65863
AC010533.1	1.22093	0.876368	1.30259	2.45889	1.58405	0.738583	0.921206	1.24487	0.485572	0.737378	1.30518	1.28321
AC010536.1	0.71587	0.0001	0.272834	0.316189	0.33849	0.510083	0.352817	0.0001	0.117576	0.404154	0.180326	0.247049
AC010538.1	0.626399	0.590121	0.72739	0.553255	0.761478	0.510083	0.264638	0.557427	0.704954	0.606182	0.450665	0.411681
AC010542.4	0.30264	0.327889	0.132162	0.0001	0.103654	0.0001	0.0001	0.185876	0.352527	0.0001	0.18764	0.247049
AC010542.6	0.268514	0.0656579	0.333441	0.237167	0.0846975	0.0001	0.176458	0.0001	0.117576	0.101114	0.0001	0.164732
AC010547.4	0.000120155	0.000100714	0.263942	0.000100118	0.000100083	0.000532809	0.000114423	0.000100271	0.68884	0.000100069	0.00010087	0.000100183
AC010615.1	1.16323	1.04903	1.39407	0.316189	0.507685	0.816073	1.23461	0.743202	2.70204	0.909222	0.540778	1.23484
AC010615.2	0.179043	0.196774	0.333441	0.0791222	0.0001	0.102097	0.176458	0.185876	0.470003	0.101114	0.0001	0.411681
AC010615.3	0.0001	0.393447	0.42405	0.0001	0.253893	0.204093	0.176458	0.315326	0.587479	0.585202	0.180326	0.329365
AC010618.3	0.542725	0.262332	0.732895	0.872315	1.18814	1.93804	0.886537	0.279515	0.592488	1.82023	0.90123	1.89593
AC010624.5	0.0895713	0.262332	0.363745	0.0001	0.0001	0.204093	0.0882792	0.0929878	0.0001	0.202127	0.0001	0.0824162
AC010642.2	3.17762	3.90919	4.57489	2.10042	3.09753	4.86177	2.93729	2.58111	4.21823	3.14265	1.53735	3.88104
AC010643.1	0.179043	0.131216	0.181923	0.0001	0.0846975	0.30609	0.0001	0.0929878	0.117576	0.303141	0.0001	0.0001
AC010653.2	0.000106068	0.0183561	0.0261195	0.147589	0.00448129	1.33528	0.00315884	0.185961	0.00759741	0.000100021	0.115579	0.0001
AC010654.1	0.179043	0.0001	0.151619	0.0001	0.169295	0.0001	0.0882792	0.371651	0.117576	0.303141	0.090213	0.247049
AC010655.2	0.601158	0.000100002	0.000100011	0.000100002	0.000100002	0.000100001	0.176458	0.000100001	0.235051	0.000100002	0.0001	0.411557
AC010655.3	0.0431256	0.327889	0.394049	0.395211	0.33849	0.204093	0.000100009	0.185876	0.0001	0.303141	0.0001	0.000223829
AC010655.4	1.81391	2.22096	3.94578	1.75357	5.92968	4.72157	0.30856	0.936964	3.37811	6.15856	2.64313	3.51054
AC010680.2	0.888645	0.208173	0.480483	0.455847	0.169295	0.488707	0.431815	0.108282	0.352527	0.492475	0.530581	0.329365
AC010680.3	0.179043	0.0462355	0.145179	0.31263	0.0846975	0.501747	0.164135	0.272693	0.117576	0.0001	0.0001	0.0001
AC010683.1	0.268514	0.393447	0.757694	0.158144	1.06846	0.408087	0.440996	0.743202	0.587479	0.404154	0.898998	0.247049
AC010733.1	0.0200686	3.64158	0.148284	0.655567	0.536642	2.86412	2.88167	2.53683	0.0656697	5.25909	6.62879	4.61446
AC010737.1	3.04212	6.687	11.8489	1.34348	3.63779	7.03787	4.84996	8.91733	17.1516	2.02037	3.51451	5.35065
AC010761.1	1.73833	0.853172	0.952037	1.68289	1.17305	1.84806	1.04441	1.09723	1.25983	2.08985	1.25618	1.92376
AC010809.1	0.0001	0.0001	0.0607075	0.0791222	0.0001	0.30609	0.264638	0.0001	0.117576	0.101114	0.0001	0.0001
AC010809.2	0.0001	0.262331	0.160407	0.0791222	0.0001	0.0001	0.0882792	0.0001	0.117576	0.101114	0.0001	0.164732
AC010834.1	0.151761	0.198912	0.219509	0.0371323	0.0446374	0.000505222	0.0023475	0.000114049	1.9331	0.000100148	0.758258	0.000333486
AC010834.3	0.357985	1.04903	0.303138	0.0791222	0.592283	0.0001	0.176458	0.743202	0.0001	0.303141	0.180326	0.576313
AC010864.1	0.0001	0.0001	0.0910113	0.237167	0.0001	0.30609	0.0001	0.0929878	0.235051	0.0001	0.0001	0.0824162
AC010878.1	2.77371	3.27799	3.72746	2.52881	2.03044	3.26399	2.99819	2.41518	2.23214	3.03051	1.53202	2.30495
AC010883.3	0.0001	0.0001	0.266286	0.0001	0.0001	0.442465	0.193532	0.402035	0.48102	0.0001	0.0001	0.0001
AC010889.1	0.179043	0.131216	0.0607075	0.0001	0.0846975	0.0001	0.0001	0.0001	0.117576	0.101114	0.180326	0.0824162
AC010889.2	0.0001	0.262332	0.333937	0.0001	0.0846975	0.0001	0.0882792	0.0929878	0.0001	0.0001	0.0001	0.164732
AC010894.2	0.0001	0.0001	0.181923	0.237167	0.0846975	0.0001	0.264638	0.185876	0.0001	0.101114	0.090213	0.0001
AC010896.1	1.61058	0.983468	1.03043	0.395211	0.423088	0.30609	1.23461	0.464539	1.29233	0.404154	0.270439	0.411681
AC010913.1	0.0001	0.0656579	0.121315	0.0791222	0.169295	0.0001	0.0882792	0.0001	0.117576	0.0001	0.0001	0.164732
AC010969.2	5.01049	5.11361	4.24263	3.95121	3.80699	4.89594	5.81993	5.10893	5.05156	6.16193	4.8662	3.37506
AC010973.2	0.0001	0.0783582	0.335812	0.201066	0.318184	0.118114	0.117705	0.0001	0.447629	0.125273	0.561111	0.318387
AC010976.1	0.0001	0.263197	0.15358	0.0791222	0.0846975	0.408087	0.0887116	0.0001	0.82243	0.404154	0.090213	0.164732
AC010978.1	0.5569	0.747641	1.01953	0.652032	0.618897	0.848586	1.01731	1.09449	0.557124	1.00525	1.23729	0.521315
AC010996.1	0.179043	0.131216	0.212226	0.0791222	0.33849	0.0001	0.264638	0.0929878	0.0001	0.303141	0.0001	0.0824162
AC011005.1	5.27347	4.93761	6.80963	4.44338	6.22693	5.27381	3.68769	4.95607	4.79657	5.18552	4.78557	5.21681
AC011008.2	0.268514	0.590121	0.212226	0.237167	0.169295	0.204093	0.176458	0.650314	0.235051	0.303141	0.0001	0.65863
AC011092.1	0.0895713	0.443933	0.267894	0.121979	0.169295	0.1567	0.264638	0.000100015	0.180027	0.0539198	0.360552	0.164732
AC011195.3	0.268514	0.0001	0.0655083	0.0001	0.0846975	0.0001	0.352817	0.210384	0.0001	0.101114	0.090213	0.0001
AC011242.1	0.0001	0.0656579	0.0304576	0.158144	0.169295	0.0001	0.0889655	0.0001	0.118217	0.0001	0.270439	0.0824162
AC011287.1	0.179043	0.0656579	0.0001	0.0791222	0.169295	0.0001	0.176458	0.0001	0.117576	0.909222	0.090213	0.0001
AC011290.2	0.0001	0.0656579	0.121315	0.158144	0.169295	0.102097	0.264638	0.0929878	0.352527	0.505168	0.0001	0.164732
AC011306.1	0.268514	0.0668397	0.0607075	0.0791222	0.0846975	0.204093	0.352817	0.187662	0.117576	0.202127	0.180326	0.0001
AC011330.1	2.104	2.31277	1.25837	0.000158988	0.000232261	1.63366	0.0355145	1.72345	0.00972347	1.04763	1.03943	1.46364
AC011330.2	0.268514	0.393447	0.454656	0.237167	0.169295	0.408087	0.352817	0.185876	0.117576	0.505168	0.270439	0.329365
AC011346.1	1.43164	1.63905	1.6365	1.10641	0.67688	1.53005	1.6755	2.78673	1.76224	1.01024	0.90123	1.15253
AC011365.3	0.0001	0.0732971	0.114893	0.0001	0.0001	0.0001	0.117378	0.0001	0.0001	0.101114	0.0001	0.290022
AC011374.1	0.0895713	0.131216	0.0304038	0.0001	0.0001	0.0001	0.176458	0.0001	0.117576	0.101114	0.180326	0.0001
AC011374.2	0.277948	0.327889	0.276029	0.00884965	0.0001	0.102097	0.0001	0.278763	0.247438	0.303141	0.090213	0.173412
AC011379.2	0.0001	0.0656579	0.181923	0.0001	0.0846975	0.204093	0.0001	0.0929878	0.0001	0.0001	0.0001	0.0001
AC011416.3	0.0001	0.393447	0.363745	0.0791222	0.0846975	0.30609	0.617354	0.185876	0.117576	0.404154	0.180326	0.247049
AC011416.4	0.0895713	0.0656579	0.0607075	0.237167	0.169295	0.102097	0.0882792	0.0929878	0.0001	0.404154	0.090213	0.247049
AC011445.1	0.127076	0.0001	0.157058	0.0001	0.0550681	0.102097	0.129126	0.0001	0.000100077	0.0001	0.0001	0.0535858
AC011447.1	14.7492	14.1106	18.1163	16.3906	15.8495	17.5869	19.5035	18.6585	17.5406	22.8535	18.9949	19.1563
AC011447.3	1.30622	1.58401	1.1473	0.7113	0.423088	0.30609	1.28989	1.26587	1.32215	0.909222	1.27789	0.926472
AC011447.6	0.268514	0.0001	0.121315	0.0001	0.0001	0.0001	0.264638	0.0929878	0.352527	0.101114	0.090213	0.0824162
AC011447.7	0.93626	0.791342	1.1604	0.237167	0.423088	0.816073	1.01916	0.83609	0.995525	0.505168	1.3518	0.612427
AC011448.1	0.0001	0.0001	0.0606677	0.112923	0.124827	0.0001	0.0001	0.0001	0.0001	0.0001	0.341263	0.490061
AC011450.1	0.179043	0.393447	0.394049	0.237167	0.0846975	0.204093	0.264638	0.278763	0.352527	0.101114	0.360552	0.0001
AC011451.2	0.0001	0.196774	0.0910113	0.0791222	0.0001	0.0001	0.0882792	0.0929878	0.587479	0.0001	0.0001	0.0001
AC011451.4	0.0001	0.0656579	0.0910113	0.0001	0.0001	0.30609	0.0001	0.0001	0.352527	0.0001	0.0001	0.0824162
AC011455.6	0.268514	0.327889	0.303138	0.316189	0.0001	0.408087	0.352817	0.464539	0.235051	0.303141	0.090213	0.0001
AC011462.1	1.79869	2.41989	1.51391	2.23703	1.90408	2.12897	1.21035	2.40741	0.985675	2.74777	0.942279	3.07291
AC011462.5	7.86826	6.42382	5.05257	4.6937	3.92772	3.49066	9.17427	6.40789	5.04583	8.10094	4.32061	2.8906
AC011466.1	0.362564	0.133791	0.21317	0.239345	0.0846975	0.102097	0.448569	0.278763	0.475845	0.306106	0.272769	0.248603
AC011468.1	0.357985	0.196774	0.333441	0.316189	0.33849	0.30609	0.176458	0.278763	0.0001	0.0001	0.360552	0.0824162
AC011468.2	0.852868	0.478571	0.396896	0.206395	0.342684	0.0001	0.148971	0.225789	0.590656	0.405739	0.0001	0.183673
AC011468.4	0.0001	0.393447	0.151619	0.0001	0.253893	0.0001	0.0882792	0.185876	0.117576	0.0001	0.090213	0.247049
AC011468.5	0.71577	0.117914	0.2359	0.158144	0.0001	0.0001	0.440996	0.185876	0.117576	0.606182	0.180326	0.493997
AC011472.3	7.92006	9.58487	8.52449	4.03527	6.62708	6.13195	4.74725	7.93479	6.56966	3.04361	3.58398	5.02325
AC011476.3	0.179043	0.477484	0.480221	0.0791222	0.0001	0.53463	0.271099	0.0929878	0.0001	0.122625	0.180326	0.289399
AC011477.1	0.626399	0.393447	0.757694	0.790322	0.67688	0.816073	0.529175	0.743202	0.587479	0.404154	0.991343	0.493997
AC011477.2	0.447456	0.262332	0.272834	0.158144	0.169295	0.102097	0.352817	0.371651	0.704954	0.101114	0.180326	0.0824162
AC011479.5	0.272314	0.019059	0.00767004	0.00786192	1.39883	0.821115	0.695981	0.0522218	0.0212669	0.000100006	0.0001	1.1331
AC011484.1	0.0001	0.0001	0.043167	0.107685	0.0846975	0.408087	0.176458	0.265176	0.117576	0.101114	0.630891	0.0422795
AC011487.3	0.0895713	0.262332	0.121374	0.474233	0.33849	0.204093	0.0882792	0.278763	0.0001	0.303141	0.180326	0.164732
AC011492.1	0.894813	0.786795	0.545568	0.7113	0.67688	0.408087	1.05825	0.557427	0.352527	0.505168	0.270439	0.740946
AC011495.1	9.03773	10.4562	12.4118	8.88986	9.51381	8.87381	12.3021	10.3106	13.4542	14.3	12.706	12.3097
AC011497.2	8.1478	9.2104	8.78403	11.8764	12.5521	15.0275	7.1743	9.76918	6.61063	15.3244	11.893	13.1417
AC011498.7	0.43738	0.242993	0.40798	0.107297	0.169295	0.251255	0.328627	0.83609	1.17486	0.669814	0.540778	0.247049
AC011503.2	0.894813	0.459005	0.394049	0.237167	0.0846975	0.204093	0.264638	0.371651	0.470003	0.404154	0.360552	0.411681
AC011511.1	0.0001	0.0866028	0.239232	0.365092	0.0001	0.258403	0.117577	0.162597	0.582388	0.276876	0.207053	0.187575
AC011511.2	0.0001	0.0001	0.0001	0.237167	0.340838	0.61208	0.0001	0.0001	0.0325957	0.202127	0.09102	0.493997
AC011511.4	10.3843	8.47259	11.3382	12.0109	8.97839	10.1306	12.8555	10.3235	11.5006	14.8613	13.2049	16.1386
AC011511.5	0.0001	0.0001	0.0001	7.33801	10.033	10.723	0.0001	0.0001	0.0001	5.53425	7.15831	8.6095
AC011603.3	12.9404	18.6262	16.5241	19.8805	29.8527	30.9939	14.1454	12.6473	18.3452	29.726	18.8286	8.63055
AC011611.5	0.202795	0.0001	0.294919	0.394362	0.0001	0.355299	0.225387	0.326193	0.141361	0.000100433	0.243638	0.0001
AC011731.1	0.326873	0.0745216	0.108021	0.0001	0.0926868	0.0001	0.0001	0.106518	0.407085	0.0001	0.0001	0.0001
AC011815.1	1.2527	0.786795	0.939517	1.18543	0.846075	0.61208	0.881892	1.11475	1.29233	0.909222	1.17157	1.23484
AC011815.3	0.268514	0.131216	0.0607075	0.0791222	0.0001	0.204093	0.0882792	0.0929878	0.117576	0.303141	0.0001	0.247049
AC011825.1	1.16323	1.18014	1.45468	1.18543	0.507685	0.816073	1.49915	1.39342	1.29233	0.909222	1.44191	1.89337
AC011912.1	0.984284	0.655679	0.666783	0.316189	0.253893	0.408087	0.705534	1.20764	1.29233	0.707195	0.540778	0.329365
AC011921.1	0.0001	0.0001	0.181923	0.0001	0.0001	0.102097	0.0882792	0.0929878	0.352527	0.0001	0.0001	0.0001
AC011921.3	0.0001	0.0001	0.0607075	0.0791222	0.423088	0.0001	0.0001	0.0929878	0.352527	0.0001	0.0001	0.0001
AC011933.1	9.6596	8.11813	10.0952	8.82245	9.19959	7.93408	12.628	10.88	12.1353	13.8405	12.0479	12.7242
AC011939.1	3.42745	3.99258	4.40685	3.70979	3.95093	3.58849	3.93031	4.57257	3.12246	5.46803	4.22433	3.84425
AC011978.1	0.268514	0.327889	0.333441	0.869344	0.253893	0.204093	0.176458	0.278763	0.235051	0.101114	0.090213	0.164732
AC011978.2	0.179043	0.262332	0.424353	0.869344	0.169295	0.816073	0.264638	0.650314	0.0001	0.404154	0.450665	0.247049
AC011979.1	1.16452	1.8206	2.0112	0.543774	2.26346	2.33064	2.79223	3.33709	2.1226	5.59172	3.77169	2.89202
AC012020.1	0.0001	0.0001	0.0607075	0.0791222	0.0846975	0.408087	0.0882792	0.0001	0.0001	0.303141	0.721004	0.493997
AC012063.1	2.32635	2.36018	2.48501	1.65957	1.43826	1.53005	1.32279	1.85786	1.40981	1.5153	0.90123	2.46959
AC012065.4	6.52965	8.06054	6.2955	5.17837	3.71548	3.05097	5.50715	6.64645	2.37458	1.43436	2.50937	2.94271
AC012066.1	0.367174	0.131216	0.433524	0.863243	0.513223	0.67254	0.371753	0.519817	0.0001	0.650245	0.63688	0.361477
AC012073.1	0.268514	0.590121	0.666783	0.395211	0.423088	0.204093	0.793713	0.83609	0.704954	0.606182	0.180326	0.164732
AC012078.2	0.179043	0.0656579	0.151619	0.158144	0.169295	0.102097	0.176458	0.0001	0.117576	0.0001	0.270439	0.164732
AC012085.1	31.8075	29.7706	32.2651	49.0503	47.1246	41.3297	25.5697	23.8225	31.0743	44.1216	41.3449	48.0256
AC012146.1	1.2527	0.168001	1.14598	0.474233	0.423088	0.795461	0.846432	0.185876	0.82243	1.16475	0.360552	0.411663
AC012181.1	0.626399	0.196774	0.33714	0.522211	1.13117	0.742699	0.0882792	0.104425	0.307905	0.732294	0.780218	0.493997
AC012181.2	0.0001	0.196774	0.360046	0.5843	0.476383	0.481461	0.0882792	0.638877	0.162198	0.379055	0.481565	0.0824162
AC012184.2	9.08262	6.21273	2.65152	3.89652	2.16549	4.64516	1.22611	5.30634	1.44713	2.86211	1.0035	5.21773
AC012184.3	0.179043	0.327889	0.363745	0.395211	0.33849	0.205532	0.0882792	0.185876	0.235051	0.508747	0.270439	0.329365
AC012213.3	0.0001	0.0001	0.0607075	0.158144	1.01527	0.61208	0.0882792	0.0001	0.0001	0.606182	0.360552	0.740946
AC012213.5	0.0534709	0.284476	0.212107	0.335262	0.182477	0.242668	0.00877111	0.471686	0.0894025	0.396723	0.638744	0.295432
AC012254.2	1.55232	1.11515	1.48081	0.0271708	0.894293	2.95573	0.640694	0.569287	4.87566	0.442357	0.942485	2.64328
AC012306.2	1.65812	2.51597	2.62788	2.4065	2.15588	2.36791	1.92585	1.54597	1.50102	1.02209	3.05994	2.07967
AC012306.4	0.357985	0.262332	0.24253	0.237167	0.253893	0.408087	0.529175	0.0001	0.235051	0.606182	0.360552	0.329365
AC012309.1	0.319665	0.0001	0.335784	0.197016	0.000100006	0.248724	0.000100943	0.0001	0.0001	0.0899494	0.22057	0.218626
AC012313.1	3.84737	3.67134	3.96989	3.00294	2.28423	4.28396	3.26273	4.36583	5.40398	3.53558	3.96507	5.51529
AC012313.3	0.357985	0.0001	0.272674	0.0001	0.234408	0.102097	0.176458	0.365466	0.154351	0.0001	0.180326	0.0824162
AC012313.4	0.0001	0.0656579	0.212226	0.0001	0.0846975	0.510083	0.0001	0.185876	0.117576	0.0001	0.0001	0.0824162
AC012313.5	2.59477	1.44237	1.66681	0.553255	0.930673	1.53005	1.58733	1.4863	1.05738	1.11125	2.25293	1.15253
AC012313.8	0.0895713	0.393447	0.121315	0.316189	0.0001	0.408087	0.176458	0.0001	0.235051	0.303141	0.090213	0.164732
AC012321.1	3.07916	1.36604	0.485737	2.48947	2.70761	2.09768	0.58493	3.88483	4.27468	2.9644	0.0729638	0.489497
AC012358.3	0.0895713	0.0656579	0.151619	0.0791222	0.0846975	0.0001	0.0001	0.464539	0.117576	0.303141	0.180326	0.0824162
AC012358.4	0.632747	0.132626	0.213741	0.0001	0.0001	0.103965	0.106481	0.466462	0.0001	0.101114	0.364544	0.0001
AC012360.2	0.268514	0.0656579	0.0910113	0.0001	0.253893	0.204093	0.176458	0.0929878	0.235051	0.0001	0.180326	0.0824162
AC012360.3	0.984284	0.786795	1.09104	1.02739	0.33849	0.408087	1.41097	1.85786	1.05738	0.606182	1.26168	0.823262
AC012368.1	0.357985	0.131216	0.333441	0.237167	0.0001	0.204093	0.352817	0.185876	0.704954	0.404154	0.360552	0.576313
AC012409.3	0.179043	0.131216	0.212226	0.0791222	0.0001	0.0001	0.0882792	0.185876	0.235051	0.101114	0.0001	0.0001
AC012414.6	0.179043	0.393421	0.25767	0.0001	0.0001	0.0001	0.440996	0.0929878	0.470003	0.0001	0.0441435	0.0001
AC012443.2	0.0895713	0.459005	0.424592	0.0792369	0.169584	0.102097	0.352817	0.278763	0.0001	0.303141	0.270439	0.247049
AC012459.1	0.198074	0.368753	0.326586	0.167538	0.634398	0.668747	0.366201	0.305092	0.362166	0.221926	0.2849	0.17875
AC012462.1	0.0895713	0.131216	0.0607075	0.158144	0.0846975	0.0001	0.0001	0.0001	0.0001	0.202127	0.270439	0.329365
AC012467.2	4.47366	6.81812	5.21235	4.34632	4.48377	4.18196	4.2327	4.45871	4.11175	3.43456	2.97383	3.5397
AC012485.1	0.0931022	0.0001	0.0607075	0.158144	0.0893973	0.0001	0.264638	0.0929878	0.235051	0.101114	0.184926	0.247049
AC012510.1	1.12876	1.28429	1.31736	0.732788	1.46695	0.658085	0.970071	0.743202	0.95437	1.01024	0.528192	1.12954
AC012513.3	5.27891	8.06372	6.03055	2.05468	2.45343	2.34602	9.17074	10.7751	7.2836	2.82848	5.40688	3.78665
AC012557.1	0.0001	0.0656579	0.0607075	0.0001	0.0846975	0.30609	0.352817	0.0929878	0.117576	0.0001	0.0001	0.0824162
AC012569.1	0.268514	0.590121	0.272834	0.869344	0.507685	0.510083	0.176458	0.743202	0.235051	0.808209	0.721004	0.823262
AC012603.1	0.0895713	0.0656579	0.0001	0.158144	0.0001	0.204093	0.176458	0.185876	0.0001	0.101114	0.180326	0.0824162
AC012615.1	0.805342	0.983468	0.848605	0.316189	0.423088	0.408087	0.705534	0.464539	1.05738	0.303141	0.090213	0.493997
AC012615.6	0.0001	0.131216	0.243189	0.474233	0.08517	0.204093	0.0001	0.281144	0.470003	0.0001	0.270439	0.165692
AC012618.1	0.805342	1.37682	1.6365	1.50152	1.18447	1.32606	2.1164	2.69385	1.52728	1.71733	1.62213	1.31716
AC012618.3	0.0895713	0.0001	0.181923	0.0791222	0.0846975	0.204093	0.440996	0.185876	0.235051	0.101114	0.360552	0.411681
AC012640.4	0.447456	0.196774	0.181923	0.237167	0.423088	0.102097	0.352817	0.0929878	0.352527	0.101114	0.090213	0.329365
AC012640.6	2.92295	3.59233	4.465	6.82291	4.34769	4.15167	3.20864	3.88416	2.74763	4.25444	1.88242	2.8829
AC012645.1	0.179043	0.0656579	0.151619	0.0001	0.0846975	0.102097	0.0882792	0.0001	0.0001	0.202127	0.0001	0.164732
AC012645.4	0.205582	0.0656579	0.394049	0.0001	0.0001	0.510083	0.288022	0.185876	0.0001	0.395546	0.0001	0.0001
AC012651.1	0.000111107	0.593183	0.506148	0.490755	0.0001	0.160149	0.735154	0.590858	0.887285	0.0324812	0.0001	0.749188
AC012668.3	0.268514	0.196774	0.0910113	0.237167	0.253893	0.0001	0.176458	0.0929878	0.0001	0.0001	0.270439	0.0824162
AC012676.1	1.01469	0.138872	0.640329	0.534064	0.0001	0.644301	0.493448	0.592649	1.35148	1.73082	0.545704	1.80901
AC012676.5	0.268514	0.590121	0.606175	0.0791222	0.33849	0.408087	0.440996	0.185876	0.235051	0.505168	0.270439	0.164732
AC013268.1	4.01274	4.9243	3.60666	2.6228	2.93838	3.82016	6.21621	5.4037	4.3079	6.19942	3.54566	1.57834
AC013268.3	0.139304	0.197347	0.199017	0.254406	0.123829	0.0001	0.0001	0.0001	0.117576	0.0001	0.23365	0.0001
AC013268.5	0.000100009	0.95133	0.301447	0.000100427	0.472638	0.00191671	0.706998	0.686421	0.118523	0.551555	0.0001	0.0001
AC013271.1	1.82711	2.63793	1.75807	1.12677	1.93481	1.67211	1.98332	0.979739	1.61647	1.57773	1.3254	0.664376
AC013355.1	0.447456	0.393447	0.398778	0.316189	0.0846975	0.0001	0.264638	0.371651	0.117576	0.126495	0.0001	1.15253
AC013356.1	0.268514	0.131216	0.0304038	0.0796721	0.423088	0.0001	0.177381	0.560782	0.117576	0.303141	0.360552	0.0001
AC013394.1	1.13426	1.65569	2.32543	1.57867	2.37593	2.07445	2.44707	3.30414	2.23147	3.89827	2.71289	2.12407
AC013403.2	0.0895713	0.196774	0.0607075	0.0791222	0.169295	0.30609	0.0882792	0.185876	0.470003	0.101114	0.360552	0.164732
AC013451.2	0.626399	0.262332	0.272834	0.316189	0.33849	0.204093	0.529175	0.371651	0.587479	1.21226	0.540778	0.65863
AC013468.1	0.0895713	0.0001	0.151619	0.0001	0.0846975	0.102097	0.0001	0.0001	0.0001	0.202127	0.0001	0.247049
AC013470.3	5.09859	8.47007	8.13132	9.42885	8.21615	6.75394	8.70524	7.19464	7.28791	7.97474	6.85623	5.07233
AC013472.2	0.464715	0.141609	0.0614118	0.495718	0.0001	0.104469	0.0001	0.286297	0.246424	0.0001	0.0974485	0.0881671
AC013486.1	0.644156	0.352343	0.496715	1.06707	1.24229	1.18733	0.506416	0.114272	0.299125	1.8668	0.856565	2.12588
AC013489.1	0.459101	0.568797	2.39338	3.32422	1.60424	2.93732	0.488474	0.0132864	1.6588	1.29049	2.9957	1.34297
AC013489.3	0.00816805	1.4292	1.18129	0.0211424	1.54704	0.711235	0.483578	0.481001	0.641648	0.930022	1.2178	0.965608
AC013643.3	0.268514	0.0001	0.303138	0.237167	0.169295	0.0001	0.264638	0.0001	0.117576	0.101114	0.0001	0.0001
AC013652.1	1.52111	2.03239	1.66681	1.73859	1.18447	1.22406	1.32279	0.928978	1.29233	1.01024	0.90123	1.39948
AC015660.1	0.268514	0.459005	0.151619	0.0001	0.0001	0.0001	0.529175	0.0929878	0.352527	0.101114	0.0001	0.0001
AC015688.4	3.83055	2.93089	2.88903	9.21616	13.2472	12.0325	2.82462	2.0145	3.00213	7.17885	8.05991	10.2174
AC015689.1	1.61217	1.57349	1.36565	1.89663	2.03044	2.14203	1.32573	1.02303	0.470003	1.92177	0.811995	1.07133
AC015712.2	2.01214	2.26123	2.75136	3.24591	2.25786	3.08872	2.39487	1.00348	1.97625	3.40423	2.62014	4.34087
AC015712.6	0.0001	0.131216	0.0342044	0.0791222	0.0001	0.0001	0.0001	0.185876	0.352527	0.0001	0.0001	0.0824162
AC015720.3	0.0895713	0.262332	0.303138	0.158144	0.0001	0.0001	0.264638	0.0929878	0.0001	0.606182	0.360552	0.0001
AC015726.1	0.357985	0.196774	0.151619	0.0001	0.0001	0.0001	0.352817	0.371651	0.235051	0.202127	0.270439	0.329365
AC015802.6	0.0001	0.443405	0.29179	0.748265	0.661159	0.0001	0.186924	0.821637	0.41046	0.331477	0.180383	0.268827
AC015813.1	3.11156	4.3141	4.61681	3.62508	3.4035	2.93361	3.6039	4.41829	4.10088	6.01691	4.22688	3.00307
AC015813.2	2.48861	2.50948	1.38478	2.98062	3.10588	0.203731	2.60095	1.76315	0.239255	5.89697	0.269138	1.82934
AC015813.5	0.0953879	0.0001	0.299331	0.469901	0.29129	0.483978	0.284861	0.42073	0.512772	0.543181	0.579756	0.752724
AC015813.6	4.38419	5.50696	4.87901	3.5561	2.96101	2.24403	4.32088	5.48048	4.81661	3.83862	3.78485	3.29275
AC015849.3	0.0001	0.0001	0.121315	0.158144	0.0001	0.0001	0.0001	0.0929878	0.352527	0.0001	0.0001	0.0824162
AC015849.6	11.2937	9.1988	11.2079	12.4988	12.3197	11.6715	9.67489	10.913	11.6447	15.1572	13.5298	13.505
AC015871.3	0.536928	1.04903	1.27286	0.632277	0.846075	0.714077	1.05825	0.557427	0.939906	0.808209	0.90123	0.823262
AC015909.5	0.268514	0.0001	0.0304038	0.0791222	0.0846975	0.0001	0.0001	0.185876	0.0001	0.101114	0.0001	0.0824162
AC015911.1	9.12617	9.70267	11.7242	10.5101	10.4902	8.97581	11.8161	9.66043	7.7535	13.4349	11.9851	10.7835
AC015911.4	19.4743	21.4133	22.2225	16.3787	13.7534	12.5678	26.6873	26.0804	25.4787	15.4885	14.7109	17.0384
AC015911.7	0.0895713	0.131216	0.0607075	0.158144	0.0846975	0.0001	0.0001	0.0001	0.117576	0.0001	0.180326	0.0824162
AC015912.3	0.0895713	0.0656579	0.0910113	0.237167	0.0001	0.30609	0.0882792	0.278763	0.352527	0.101114	0.090213	0.247049
AC015922.2	0.179043	0.327889	0.0607075	0.158144	0.169295	0.0001	0.264638	0.278763	0.235051	0.202127	0.360552	0.411681
AC015922.3	9.48995	7.34581	8.70087	10.439	13.5468	16.5304	10.6698	9.01021	9.86806	12.4514	11.3543	11.2046
AC015971.1	1.04328	1.11425	0.85177	0.785943	0.686027	1.37806	0.650851	0.963207	1.11669	1.28213	0.552028	0.534756
AC015982.2	0.110587	0.426544	0.173984	0.420322	0.51731	0.475273	0.529175	0.390382	0.211328	0.23453	0.090213	0.0999142
AC016026.1	1.8326	0.0841341	0.896026	0.0256487	3.06884	0.154512	1.79444	0.0526182	0.0598414	1.69563	0.961635	2.01239
AC016027.1	0.774587	0.622546	0.942913	0.352005	0.66045	0.61567	0.242805	0.133346	0.559322	0.58001	0.256564	0.692085
AC016065.1	0.626399	0.590121	1.45468	0.632277	0.423088	1.32606	0.793713	0.928978	1.76224	0.505168	0.811117	1.39948
AC016251.1	0.0895713	0.131216	0.0304038	0.0001	0.0001	0.0001	0.0882792	0.278763	0.352527	0.0001	0.180326	0.0001
AC016355.1	0.357985	0.459005	0.606175	0.0001	0.507685	0.204093	0.352817	0.743202	0.352527	0.505168	0.180326	0.164732
AC016394.2	0.179043	0.0656579	0.418681	0.237167	0.253893	0.204093	0.264638	0.0929878	0.587479	0.232082	0.090213	0.247049
AC016394.3	0.805342	0.983468	1.48498	1.10641	0.846075	1.52147	0.881892	1.02187	1.05738	0.909222	0.811117	1.39948
AC016394.4	1.879	1.31126	1.00012	0.632277	0.33849	0.510083	0.970071	0.557427	1.17486	0.101114	0.270439	0.247049
AC016397.2	0.357985	0.459005	0.363745	1.34348	1.18447	1.02007	0.176458	0.557427	0.117576	3.33355	1.44191	1.97569
AC016549.1	0.0001	0.196774	0.0305389	0.158144	0.169295	0.102097	0.0001	0.185876	0.0001	0.101114	0.270439	0.0824162
AC016582.2	14.9394	16.9147	16.4663	17.01	17.8902	13.6626	16.7868	13.4792	16.7	15.3045	14.092	18.6291
AC016582.3	0.0001	0.196774	0.363745	0.0791222	0.169295	0.30609	0.0882792	0.371651	0.429563	0.0001	0.0001	0.0824162
AC016588.2	6.17362	6.81812	7.17293	5.54575	7.19089	7.95584	6.73891	6.40171	5.13004	6.67568	7.83993	3.70433
AC016590.1	0.0305603	0.0914057	0.158993	0.0001	0.0001	0.0001	0.176458	0.217499	0.0001	0.101114	0.0001	0.274862
AC016590.3	0.0001	0.327889	0.181923	0.158144	0.0001	0.204093	0.176458	0.0001	0.352527	0.0001	0.090213	0.0824162
AC016596.1	0.179043	0.0656579	0.24253	0.474233	0.67688	0.61208	0.0882792	0.0001	0.0001	0.808209	0.721004	0.164732
AC016597.2	0.613887	0.0765324	0.189419	0.368786	0.253893	0.0001	0.176458	0.386334	0.0001	0.316346	0.0001	0.164732
AC016629.3	3.98294	3.29989	1.70535	3.65924	2.44275	1.03152	2.48606	4.15044	1.79115	2.17524	3.35323	1.19169
AC016700.1	0.906197	0.0001	0.183472	0.360063	0.130604	0.157534	0.565998	0.305709	0.355732	0.147598	0.928791	0.216837
AC016722.2	0.0001	0.241457	0.0688491	0.615351	0.193649	0.137206	0.0001	0.114819	0.0001	0.112564	0.328948	0.196256
AC016727.1	5.24323	4.73378	5.98923	7.7892	7.32011	7.04548	4.55963	4.39049	3.7708	5.98017	8.80747	5.09467
AC016734.1	13.92	13.7875	11.5206	26.383	28.8123	27.572	12.6968	13.7784	8.01705	23.8441	23.3875	18.0579
AC016738.1	0.381969	0.511707	0.494127	0.0854669	0.367508	0.219922	0.281994	0.495468	0.252749	0.337701	0.0959043	0.358286
AC016739.1	126.771	123.361	137.36	124.715	122.934	124.465	177.477	175.119	168.461	183.948	166.433	174.228
AC016747.1	13.9576	13.5706	14.8186	11.6164	15.1431	14.8916	12.4334	14.5835	15.3894	11.8187	11.5346	14.4878
AC016747.3	0.0001	0.196774	0.151619	0.0001	0.0846975	0.102097	0.0001	0.278763	0.117576	0.202127	0.090213	0.0001
AC016769.2	0.357985	0.131216	0.424353	0.395211	0.253893	1.02007	0.705534	0.0001	0.235051	0.404154	0.540778	0.493997
AC016773.2	0.0001	0.131216	0.0406303	0.0001	0.0001	0.204093	0.264638	0.0929878	0.235051	0.0001	0.180326	0.247049
AC016821.1	0.179043	0.0656579	0.151619	0.0791222	0.0846975	0.102097	0.0882792	0.0929878	0.117576	0.0001	0.270439	0.164732
AC016831.1	0.212761	0.0001	0.222678	0.642617	0.450049	0.390858	0.482428	0.0001	0.249492	1.39104	1.6669	1.90531
AC016831.6	0.771623	0.530639	0.702521	1.93866	1.3267	0.623	0.243209	0.978614	1.12387	2.62697	2.2799	0.97596
AC016876.2	1.2527	1.37682	1.1424	0.948366	1.18447	1.02007	1.76368	1.02187	2.46709	1.19396	0.90123	0.65863
AC016876.3	8.93086	8.19709	8.26406	11.2883	11.4333	9.33727	9.25316	10.6853	10.2163	12.2225	11.6329	14.8021
AC016924.1	0.536928	0.0001	0.333441	0.237167	0.0001	0.102097	0.176458	0.278763	0.352527	0.101114	0.0001	0.0001
AC016949.1	0.0001	0.524563	0.121315	0.0791222	0.0846975	0.0001	0.0882792	0.0929878	0.117576	0.101114	0.360552	0.0001
AC016957.2	0.268514	0.0656579	0.24253	0.0001	0.0846975	0.0001	0.440996	0.0929878	0.0001	0.606182	0.180326	0.164732
AC017013.1	0.0001	0.262332	0.151619	0.316189	0.253893	0.102097	0.0882792	0.0001	0.235051	0.202127	0.180326	0.0001
AC017037.4	0.179043	0.0656579	0.212226	0.0001	0.0001	0.102097	0.0882792	0.0001	0.235051	0.0001	0.0001	0.0001
AC017074.1	0.0895713	0.196774	0.212226	0.158144	0.0846975	0.102097	0.176458	0.0001	0.0001	0.303141	0.180326	0.0824162
AC017083.3	0.828794	0.0847093	0.0163011	0.425452	0.603637	1.19311	0.633516	0.0121046	0.677587	0.941386	0.399722	0.153336
AC017100.1	0.894813	1.04903	0.878909	1.18543	1.26906	1.83604	0.617354	0.928978	0.352527	1.71733	1.89247	2.058
AC017101.1	0.0001	0.137376	0.191515	0.249501	0.710144	0.109279	0.0001	0.294188	0.0001	0.320364	0.286765	0.173311
AC017104.4	0.0001	0.131216	0.181923	0.158144	0.0846975	0.102097	0.0001	0.0929878	0.117576	0.0001	0.0001	0.0001
AC017116.2	0.365008	0.260302	0.424773	0.467435	0.922123	0.217908	0.288068	0.000100323	0.12322	0.212186	0.36056	1.00096
AC018362.1	2.65242	2.06581	2.18589	2.56207	2.8242	3.98969	2.01775	1.98308	2.03374	2.5405	2.84236	4.34322
AC018371.2	0.179043	0.786795	0.394049	0.395211	0.761478	0.510083	0.264638	0.371651	0.352527	0.808209	0.450665	0.576313
AC018410.1	0.179043	0.196774	0.0910113	0.0791222	0.169295	0.102097	0.0882792	0.0929878	0.117576	0.0001	0.090213	0.0001
AC018413.1	0.805342	0.196774	0.48496	0.553255	0.761478	0.714077	0.0001	0.464539	0.352527	0.505168	0.811117	0.247049
AC018445.5	0.0895713	0.0656579	0.0001	0.0001	0.0846975	0.204093	0.0001	0.185876	0.0001	0.101114	0.180326	0.0001
AC018475.1	14.437	16.9098	16.3898	13.8687	14.2316	14.777	14.3687	16.5532	16.5317	19.2337	17.5009	17.2146
AC018521.5	0.71587	0.91791	0.757694	0.237167	0.0846975	0.714077	1.05825	0.464539	0.352527	0.303141	0.811117	0.411681
AC018521.6	0.0895713	0.131216	0.0910113	0.0001	0.0846975	0.0001	0.0882792	0.0001	0.0001	0.0001	0.180326	0.164732
AC018523.2	0.000100007	0.000100405	0.103209	0.000100481	0.00014086	0.000102536	0.978926	0.275254	0.0001	0.000100109	0.000100212	0.221471
AC018628.2	0.626399	0.0656579	0.212226	0.869344	0.507685	0.204093	0.440996	0.464539	0.117576	0.202127	0.680798	0.164732
AC018630.2	0.947355	0.64233	0.914083	1.53928	0.486739	1.06681	0.902534	0.941187	0.946625	0.393795	1.54434	1.29905
AC018635.1	0.60976	1.06073	0.388698	0.555465	0.0001	0.00313085	0.895777	0.209627	0.355789	0.504021	0.287002	0.778024
AC018638.1	0.179043	0.0656579	0.121315	0.0791222	0.33849	0.30609	0.0882792	0.0001	0.117576	0.303141	0.450665	0.164732
AC018638.2	0.447456	0.524563	0.424353	0.215143	0.33849	0.30609	0.609649	0.464539	0.587479	0.303141	0.450665	0.411681
AC018638.4	1.90656	1.24651	2.81953	2.02484	1.53221	2.31454	1.77664	1.65732	2.21855	1.13463	1.81081	2.22244
AC018638.5	1.16323	0.721237	0.48496	0.869344	0.423088	0.61208	0.793713	0.557427	0.939906	0.909222	0.540778	0.905578
AC018638.6	0.0895713	0.0656579	0.0910113	0.0001	0.169295	0.0001	0.0882792	0.0929878	0.0001	0.101114	0.0001	0.0001
AC018638.7	0.0895713	0.196774	0.0910113	0.158144	0.0001	0.204093	0.0001	0.278763	0.117576	0.202127	0.090213	0.0001
AC018639.1	0.0895713	0.327889	0.333441	0.237167	0.169295	0.510083	0.264638	0.371651	0.939906	0.303141	0.0001	0.247049
AC018645.3	0.536928	0.262332	0.181923	0.632277	0.253893	0.204093	0.176458	0.371651	0.704954	0.101114	0.0001	0.0824162
AC018647.2	11.0051	8.78486	11.1822	9.32472	7.86767	8.77181	8.99438	9.47465	13.5098	11.2126	10.4532	11.4421
AC018647.3	0.447456	0.0656579	0.181923	0.0001	0.0001	0.0001	0.0001	0.0001	0.117576	0.0001	0.090213	0.164732
AC018648.1	0.0001	0.196774	0.181923	0.237167	0.169295	0.102097	0.0882792	0.0929878	0.0001	0.303141	0.270439	0.164732
AC018653.3	0.268514	0.0001	0.181923	0.237167	0.253893	0.0001	0.0882792	0.0929878	0.0001	0.404154	0.180326	0.0001
AC018665.1	0.179043	0.524563	0.553918	0.553255	0.169295	0.408087	0.264638	0.557427	0.235051	0.303141	0.180326	0.329365
AC018690.1	0.626399	0.327889	0.0910113	0.0791222	0.169295	0.30609	0.0882792	0.464539	0.117576	0.606182	0.630891	0.164732
AC018697.1	0.0001	0.131216	0.0910113	0.158144	0.0001	0.102097	0.0001	0.185876	0.0001	0.0001	0.0001	0.0001
AC018735.1	0.0895713	0.219098	0.334492	0.237167	0.253893	0.408087	0.352817	0.0001	0.235051	0.305654	0.0001	0.0001
AC018738.1	2.40259	3.56915	3.02756	3.11068	1.96114	3.4636	3.20955	3.14326	3.43545	4.33249	3.35683	5.37694
AC018755.3	0.268514	0.327889	0.151619	0.0001	0.0001	0.30609	0.0882792	0.185876	0.235051	0.0001	0.180326	0.0824162
AC018797.2	0.357985	0.196774	0.151619	0.158144	0.0001	0.0001	0.0882792	0.0929878	0.939906	0.404154	0.270439	0.0001
AC018797.3	0.0895713	0.131216	0.181923	0.0001	0.169295	0.204093	0.0001	0.185876	0.0001	0.0001	0.180326	0.0001
AC018804.1	0.505793	0.0001	0.229316	0.000100016	0.0001	0.000100001	0.0001	0.000100003	0.391074	0.305412	0.0001	0.000164296
AC018809.1	0.0001	0.0001	0.121315	0.0791222	0.0001	0.0001	0.0001	0.185876	0.0001	0.0001	0.180326	0.0824162
AC018809.2	1.34217	1.63905	1.18195	0.869344	0.930673	1.02007	1.14643	1.20764	1.40981	0.909222	2.25293	0.823262
AC018809.3	0.0940043	0.0666294	0.365612	1.36665	0.0770167	2.12877	0.0447466	1.01709	0.212937	0.828182	0.0194462	0.561532
AC018868.1	9.12617	9.30932	12.7212	9.64081	12.1821	12.9537	12.5215	13.6546	10.2205	12.7308	11.4445	10.4543
AC018904.1	0.447456	0.983468	0.669451	0.316189	0.597677	0.510083	0.264638	0.557427	0.470003	0.612295	0.630891	0.493997
AC018926.3	0.0895713	0.196774	0.151619	0.158144	0.33849	0.204093	0.176458	0.557427	0.352527	0.202127	0.180326	0.247049
AC018946.2	0.442615	0.721237	0.299858	0.632277	0.253893	0.408087	0.264638	0.278763	0.58042	0.749503	0.0001	0.509009
AC018978.1	0.268514	0.131216	0.151619	0.0001	0.0001	0.0001	0.176458	0.371651	0.470003	0.0001	0.0001	0.0001
AC018992.1	0.805342	0.459005	0.697086	0.395211	0.846075	0.61208	0.440996	0.83609	0.704954	0.101114	0.540778	0.576313
AC019069.1	1.52111	1.77016	2.36379	3.39805	4.06078	3.26399	2.5573	2.32229	3.05447	5.25281	3.51451	4.77444
AC019080.1	3.03161	2.087	2.81218	1.70287	2.43459	1.44223	2.3289	2.19252	1.66804	2.93736	2.33771	1.67181
AC019080.5	0.0895713	0.327889	0.424353	0.237167	0.253893	0.30609	0.176458	0.0929878	0.117576	0.707195	0.0001	0.247049
AC019117.4	0.030026	0.256634	0.0705512	0.00868282	0.00106012	0.00417214	0.0858056	0.214293	0.775176	0.0373025	0.00281493	0.0492321
AC019127.1	0.632812	1.4487	0.948175	0.239968	0.0852941	0.717092	0.176458	0.652852	0.589579	0.0001	0.180326	0.166459
AC019129.1	0.0001	0.0001	0.156873	0.239626	0.176383	0.102097	0.444591	0.278763	0.117576	0.0001	0.0001	0.0843609
AC019131.2	0.0001	0.196774	0.272834	0.0001	0.0001	0.30609	0.264638	0.185876	0.235051	0.202127	0.090213	0.0001
AC019171.1	0.0895713	0.0656579	0.181923	0.158144	0.0001	0.0322161	0.0882792	0.371651	0.235051	0.0001	0.0001	0.0001
AC019193.2	0.0001	0.0656579	0.121315	0.0791222	0.0001	0.102097	0.0882792	0.0001	0.0001	0.0001	0.0001	0.164732
AC019205.1	1.55957	0.832579	2.66928	0.256342	0.419159	1.77152	2.46129	1.29504	1.86881	0.679708	1.63601	1.83124
AC019257.8	3.23654	5.7021	4.97656	3.24603	3.84933	3.17895	9.61063	4.2463	12.8088	6.37235	4.33348	1.81862
AC020629.1	5.27891	6.15588	6.66525	6.85134	6.76051	6.76153	8.31907	6.1617	7.42262	9.81003	7.85275	9.00638
AC020633.1	0.447456	0.655679	0.576895	0.476614	0.0846975	0.0001	0.617354	0.0929878	0.352527	0.81285	0.360552	0.493997
AC020658.1	2.32666	3.34355	2.27288	2.13401	2.96101	2.34688	2.5573	4.18005	3.4069	3.33392	2.25293	2.88117
AC020688.1	6.32195	8.81069	6.80118	8.46375	8.43589	9.3254	7.11537	6.85441	6.92754	8.20983	6.62391	6.45804
AC020763.3	0.626399	0.393447	0.272834	0.0001	0.253893	0.0001	0.440996	0.650314	0.587479	0.404154	0.360552	0.164732
AC020763.4	1.84086	0.625984	0.977241	0.000100002	0.911939	0.358528	2.14322	0.600592	1.08166	2.08262	0.000100173	0.000100169
AC020765.2	0.103865	0.274454	0.0001	0.0001	0.169295	0.102097	0.0882792	0.278763	0.0001	0.0001	0.229929	0.0001
AC020893.1	1.07376	1.31126	2.12136	1.26445	0.846075	1.22406	0.970071	2.97251	2.34961	1.11125	0.90123	0.823262
AC020893.2	0.179043	0.729511	0.435221	0.316189	0.67688	0.520193	0.984698	0.0945861	0.470003	0.808209	0.450665	0.584001
AC020904.2	22.4282	22.9924	23.4436	28.8673	28.0192	27.0709	23.0138	18.865	18.0876	32.3636	27.9193	27.2788
AC020910.5	0.0001	0.131216	0.151619	0.0001	0.0846975	0.0001	0.176458	0.278763	0.235051	0.202127	0.0001	0.247049
AC020910.6	0.805342	0.655679	0.909213	0.395211	0.930673	0.816073	0.970071	1.30053	1.05738	1.11125	0.450665	0.65863
AC020915.1	1.12757	1.16464	0.46924	1.49899	0.794263	0.635503	0.800449	1.17455	0.633086	1.49132	0.842883	0.472291
AC020915.2	0.0895713	0.196774	0.0304038	0.0001	0.0846975	0.102097	0.0882792	0.0001	0.0001	0.202127	0.0001	0.0001
AC020915.3	2.51625	1.9734	2.82927	1.80294	1.23263	1.2689	1.54064	1.34385	1.59676	0.452354	2.11149	1.0145
AC020915.5	6.65661	5.00791	7.06801	1.74999	4.33935	5.4176	4.03937	5.4704	3.3471	3.83357	3.71147	4.1739
AC020916.1	4.64452	2.55791	4.72388	8.80857	7.37117	7.08514	3.02252	2.67467	3.11758	10.6675	6.16177	7.08983
AC020917.1	0.0001	0.131216	0.151619	0.0791222	0.169295	0.102097	0.0882792	0.185876	0.0001	0.404154	0.090213	0.0001
AC020917.4	0.0895713	0.0656579	0.0910113	0.0791222	0.253893	0.0001	0.0882792	0.278763	0.235051	0.202127	0.180326	0.0001
AC020928.1	0.268514	0.131216	0.164652	0.158144	0.0001	0.204093	0.264638	0.0929878	0.0001	0.404154	0.090213	0.164732
AC020931.1	0.0001	0.0001	0.129896	0.474232	0.572302	0.446202	0.430901	0.25177	0.0001	0.305203	0.211125	0.0824162
AC020978.5	0.283893	0.143487	1.00499	1.75285	1.05878	1.48407	0.142254	4.45884	0.239322	0.231823	0.744201	1.08955
AC020978.9	1.05377	1.04123	0.76444	1.16192	0.675985	1.08873	0.503324	0.589483	0.482769	0.878917	1.02931	1.22899
AC021016.1	2.14741	1.96684	2.69713	1.02739	1.01527	1.02007	1.23461	1.85786	2.34961	2.2224	1.89247	2.14032
AC021037.1	0.0895713	0.786795	0.333441	0.0001	0.34368	0.103999	0.0903465	0.188691	0.587479	0.0001	0.0001	0.167265
AC021074.1	11.184	12.8113	15.3641	12.7254	15.4293	15.1976	12.9812	14.119	13.7448	17.3744	13.3368	16.2888
AC021078.1	19.7894	14.3418	16.3735	15.1438	14.0554	12.2131	17.5943	19.375	16.5622	20.0397	15.6501	16.9432
AC021087.2	4.02146	5.12062	5.5359	5.43528	6.67647	6.00874	4.56382	4.42985	4.09941	6.07318	6.02891	2.99676
AC021087.3	0.179043	0.131216	0.272834	0.158144	0.253893	0.0001	0.264638	0.0001	0.0001	0.202127	0.090213	0.329365
AC021087.5	0.122799	0.198189	0.16801	0.00734586	0.0142822	0.00279551	0.212341	0.327269	2.66829	0.00500042	0.511519	0.637854
AC021092.1	6.91461	5.01024	2.22201	5.85652	5.07438	1.34636	9.06058	2.16953	7.46891	10.3172	5.42503	2.16454
AC021097.1	0.0001	0.0001	0.0587855	0.0791222	0.000769998	0.24025	0.0001	0.0001	0.633066	0.505168	0.000100001	0.335253
AC021106.1	1.07376	0.983468	1.27286	0.237167	1.09987	1.12206	0.970071	1.30053	0.82243	0.707195	1.3518	1.48179
AC021106.3	0.0001	0.131216	0.24253	0.316189	0.423088	0.102097	0.264638	0.278763	0.235051	0.101114	0.180326	0.164732
AC021148.1	0.179043	0.131216	0.577073	0.237167	0.507685	1.22406	0.0001	0.557427	1.05738	0.303141	0.630891	0.65863
AC021148.3	0.447456	0.0656579	0.303138	0.395211	0.423088	0.30609	0.176458	0.464539	0.352527	1.01024	0.360552	0.411681
AC021205.3	0.536928	0.131216	0.24253	0.0001	0.0001	0.0001	0.176458	0.0001	0.0001	0.0001	0.0001	0.0824162
AC021218.1	0.0895713	0.0656579	0.0001	0.316189	0.169295	0.102097	0.0001	0.0001	0.0001	0.505168	0.360552	0.247049
AC021231.2	2.22923	1.7046	3.7524	3.39805	2.79182	3.77398	3.17455	2.04363	2.23214	3.5226	3.06394	2.38727
AC021236.1	0.0001	0.0657579	0.0910113	0.0001	0.0846975	0.102546	0.176458	0.185876	0.0001	0.0001	0.180326	0.0826726
AC021321.1	0.0895713	0.0001	0.454656	0.316189	0.253893	0.61208	0.264638	0.464539	0.235051	0.404154	0.270439	0.164732
AC021504.1	0.357985	0.0656579	0.0607075	0.0791222	0.169295	0.0001	0.0001	0.185876	0.0001	0.0001	0.0001	0.0001
AC021733.3	0.0001	0.0656579	0.0910113	0.0791222	0.0001	0.103222	0.264638	0.0929878	0.352527	0.101114	0.0001	0.0001
AC021851.1	0.0001	0.0656579	0.212226	0.0001	0.33849	0.510083	0.529175	0.0929878	0.0001	0.202127	0.090213	0.164732
AC022007.1	2.23387	1.60846	2.09909	1.10641	2.18316	1.31246	1.7044	2.15012	2.90758	2.29485	2.10401	2.66203
AC022034.1	3.48948	3.14688	1.6062	1.58054	1.69205	1.02007	3.43909	2.04363	1.05738	1.61632	0.991343	0.576313
AC022034.2	0.0895713	0.131216	0.0304038	0.0001	0.169295	0.102097	0.0001	0.278763	0.0001	0.101114	0.0001	0.0001
AC022075.1	2.86318	3.47467	4.75779	3.87219	4.82216	6.52789	0.881892	2.78673	3.28942	2.32341	1.3518	3.86896
AC022098.1	1.52111	1.11458	1.5823	2.76588	3.22492	2.55002	2.50005	1.39342	2.34962	2.82848	1.54857	3.29275
AC022107.1	1.61058	2.09795	2.66683	2.29174	2.11504	3.06	2.5573	2.69385	3.75932	2.72747	2.52327	2.71653
AC022137.3	0.826711	0.71757	0.96048	0.342136	0.572711	0.475118	0.638649	0.103277	1.83606	0.327377	0.140662	0.644805
AC022137.4	0.0895713	0.196774	0.151619	0.237167	0.0846975	0.30609	0.176458	0.0929878	0.235051	0.404154	0.090213	0.164732
AC022148.1	0.447456	0.196774	0.240502	0.237145	0.33849	0.612026	0.352817	0.406727	0.470003	0.162908	0.270439	0.411681
AC022149.1	345.466	353.118	363.722	266.901	271.173	264.622	321.028	357.109	346.048	261.458	272.374	274.88
AC022150.2	0.268514	0.131216	0.303138	0.237167	0.253893	0.102097	0.0882792	0.0001	0.117576	0.0001	0.090213	0.0824162
AC022150.3	0.000107773	0.0001	0.000102857	0.268658	0.550444	0.0453706	0.0001	0.0939978	0.0001	0.0522296	0.0001	0.290786
AC022150.4	7.87357	7.21147	7.45482	6.71699	8.12146	7.54785	6.96626	6.03781	4.58165	7.98017	5.31677	5.76223
AC022167.2	0.605454	0.809323	0.456136	0.643652	0.447124	0.408308	0.855973	0.884648	0.352527	0.602269	0.880734	1.4828
AC022182.3	5.9052	4.85138	7.4915	4.10925	6.70215	5.0155	8.55348	9.02977	9.91047	7.17206	6.36737	8.06709
AC022210.1	1.37168	1.56145	1.88898	1.03878	1.86626	1.05082	2.6491	1.63764	2.52607	3.63248	2.4605	2.22308
AC022211.2	0.0895713	0.262332	0.0304038	0.237167	0.169295	0.0001	0.0001	0.0001	0.0001	0.0001	0.090213	0.0824162
AC022211.3	0.411971	0.39481	0.562556	0.113915	0.345885	0.308079	0.498365	0.313884	0.899759	0.157352	0.143257	0.309105
AC022306.1	4.75751	2.42574	3.27686	7.20082	6.54537	6.66807	3.80525	3.25117	3.8768	6.36396	7.14077	6.92547
AC022306.2	0.0001	0.131216	0.0607075	0.0001	0.0001	0.102097	0.0882792	0.0001	0.0001	0.0001	0.270439	0.164732
AC022336.2	0.70361	0.00010357	0.086166	0.0791222	0.0001	0.0001	0.0001	0.00892534	0.135856	0.101114	0.0179291	0.0001
AC022364.1	0.894813	1.57349	1.51434	0.7113	1.18446	1.02007	1.46178	1.11475	1.33408	0.404154	0.630891	0.576313
AC022382.2	0.268514	0.0001	0.212226	0.0791222	0.0001	0.102097	0.176458	0.0001	0.0001	0.0001	0.270439	0.164732
AC022384.1	4.45564	9.137	6.38219	7.71116	4.50006	11.5754	5.14808	6.01812	4.15461	6.19434	4.99449	7.41746
AC022400.3	1.7849	2.37609	1.76482	0.850864	2.98188	1.76532	0.809674	0.041494	1.29519	1.72661	0.204704	1.15791
AC022400.5	0.590402	0.000299375	0.293989	0.525173	0.0373624	0.144647	0.000297657	0.0969732	1.0309	0.0022884	0.000102605	0.000100018
AC022400.6	0.319196	0.533978	0.333905	0.237167	0.332788	0.19495	0.3248	0.549258	0.0001	0.605964	0.270439	0.361163
AC022400.7	3.43679	0.00271861	2.02949	1.97537	2.49839	1.19285	1.72693	1.62167	3.34715	5.70375	2.83937	3.4397
AC022400.8	2.86318	1.44237	2.57592	1.18543	1.43826	0.510083	2.64548	2.60096	2.34961	2.02037	1.44191	1.81106
AC022400.9	4.79089	3.75988	5.3726	3.58785	5.98486	6.30189	3.15148	3.35355	4.26972	5.70189	3.72512	1.75316
AC022415.2	3.40001	2.42574	2.78805	1.37546	2.44827	2.24343	3.26271	2.38563	3.21327	3.03051	1.8399	1.97569
AC022415.3	9.88288	8.2908	5.65837	6.3937	5.4505	4.86586	9.48489	7.44295	6.42284	7.35046	10.6974	9.01467
AC022417.1	0.71587	0.196774	0.515264	0.158144	0.169295	0.204093	0.264638	0.278763	0.235051	0.202127	0.090213	0.329365
AC022467.1	0.0001	0.131216	0.151619	0.0001	0.0846975	0.0001	0.176458	0.0001	0.0001	0.0001	0.090213	0.247049
AC022483.1	2.41582	2.32734	3.23247	3.80171	4.14538	4.45715	2.1164	2.22941	2.46709	4.74774	5.04643	4.46201
AC022494.1	0.805342	1.2457	0.909213	0.790322	0.846075	1.12206	0.617354	0.464539	0.82243	1.31328	0.540778	1.31716
AC022506.2	0.0001	0.196774	0.303138	0.0001	0.0001	0.102097	0.0001	0.278763	0.352527	0.0001	0.0001	0.0001
AC022509.1	0.0001	0.0001	0.0320872	0.350949	0.358043	1.667	0.0001	0.0001	0.0001	0.819691	0.495372	1.25862
AC022509.2	0.0001	0.0001	0.0001	0.0001	0.253893	0.408087	0.0001	0.0929878	0.0001	0.101114	0.270439	0.493997
AC022613.1	0.894813	0.393447	0.909213	1.02739	0.507685	0.510083	0.440996	0.278763	0.235051	1.71733	0.991343	0.905578
AC022613.2	0.268514	0.459005	0.303138	0.0001	0.0846975	0.102097	0.264638	0.185876	0.704954	0.101114	0.180326	0.247049
AC022748.1	0.0001	0.0001	0.181923	0.158144	0.169295	0.102097	0.264638	0.0001	0.0001	0.101114	0.090213	0.164732
AC022762.2	0.179043	0.327889	0.0910113	0.237167	0.0001	0.204093	0.0882792	0.0001	0.0001	0.101114	0.090213	0.411681
AC022784.5	1.45244	1.37446	1.5859	1.3401	0.16964	0.110125	0.730955	1.2275	2.21674	0.561349	0.320393	0.502547
AC022826.2	1.50429	2.79948	1.75283	2.186	0.938064	1.9644	1.03724	2.81219	2.03127	1.06117	1.65122	1.71077
AC022868.1	1.43647	1.64345	1.94512	1.26445	1.01527	1.42805	1.05981	1.76497	1.52728	1.31552	0.994758	0.905578
AC022893.1	0.0895713	0.0656579	0.24253	0.237167	0.169295	0.510083	0.264638	0.0001	0.117576	0.202127	0.270439	0.0001
AC022916.2	0.0895713	0.0656579	0.0910113	0.316189	0.253893	0.30609	0.0001	0.0001	0.117576	0.101114	0.180326	0.0824162
AC022966.2	0.000100001	0.131216	0.0607075	0.0001	0.253893	0.204093	0.000100001	0.0001	0.0001	0.505168	0.262549	0.329365
AC022968.1	20.1062	23.6646	23.8268	19.2279	20.7761	22.0713	18.9099	25.1198	20.8667	19.2111	16.8692	20.7737
AC023043.1	0.104808	0.0756032	0.135256	0.275049	0.193301	0.0001	0.191803	0.278763	0.342121	0.107942	0.0001	0.0963794
AC023055.1	0.00341888	0.0922278	0.622763	0.077573	0.130027	0.0140875	0.00451914	0.00284135	0.0203065	1.00034	0.00334348	0.00293721
AC023157.2	1.07376	0.459005	1.12134	1.18543	1.26906	0.510083	1.14643	0.464539	0.704954	1.5153	0.630891	1.31716
AC023232.1	0.0895713	0.590121	0.333441	0.395211	0.0846975	0.30609	0.176458	0.278763	0.352527	0.202127	0.270439	0.247049
AC023282.1	0.179043	0.327889	0.212226	0.0791222	0.0001	0.0001	0.0882792	0.371651	0.235051	0.101114	0.270439	0.0824162
AC023310.2	0.179043	0.393447	0.249639	0.632277	0.253893	0.30609	0.550878	0.278763	0.117576	0.202127	0.279958	0.411681
AC023355.2	0.0965466	0.0001	0.241874	0.248985	0.0898966	0.444751	0.102491	0.0001	0.243247	0.225089	0.192609	0.0824162
AC023509.1	0.897093	3.2866	3.21084	1.12726	1.96477	3.35164	2.25742	2.65083	1.06578	0.220302	0.805655	1.28592
AC023509.2	0.269324	0.823742	1.05895	0.240346	0.170925	0.769893	0.287963	0.000101894	0.000100011	0.479532	0.228604	1.78581
AC023509.3	0.0895713	0.0001	0.181923	0.0791222	0.0846975	0.30609	0.176458	0.185876	0.235051	0.0001	0.270439	0.164732
AC023512.1	4.79271	3.75228	4.73733	3.28479	4.05042	3.64634	4.69714	3.83051	3.77762	4.59862	3.24711	2.57313
AC023538.1	0.71587	0.595706	0.609032	0.724566	1.01527	1.53005	1.23461	0.83609	0.715685	0.707195	1.71225	1.23484
AC023593.1	0.0001	0.315894	0.18857	0.216699	0.300554	0.268843	0.465101	0.119973	0.448939	0.605801	0.460623	0.414361
AC023632.2	0.179043	0.131216	0.0607075	0.0001	0.169295	0.204093	0.0882792	0.0001	0.235051	0.0001	0.0001	0.0001
AC023644.1	0.0895713	0.0001	0.0304038	0.474233	0.169295	0.61208	0.0001	0.0001	0.0001	0.0001	0.180326	0.0001
AC023790.2	0.179043	0.196774	0.181923	0.0791222	0.0001	0.0001	0.0882792	0.0001	0.117576	0.0001	0.0001	0.0001
AC023818.1	0.0895713	0.327889	0.0910113	0.158144	0.253893	0.0001	0.176458	0.464539	0.704954	0.202127	0.450665	0.0824162
AC023906.1	0.357985	0.524563	0.333441	0.0791222	0.169295	0.30609	0.970071	0.464539	0.235051	0.202127	0.0001	0.0824162
AC023906.3	0.00134227	0.180349	0.0583583	0.0001	0.000100006	0.249193	0.000100105	0.77424	0.0245776	0.000100408	0.00010216	0.0001
AC023906.5	0.268514	0.131216	0.151619	0.158144	0.0001	0.61208	0.0882792	0.371651	0.352527	0.202127	0.180326	0.164732
AC023908.3	0.0001	0.0656579	0.212226	0.0001	0.0001	0.0001	0.352817	0.278763	0.235051	0.303141	0.0001	0.0001
AC023968.2	0.357985	0.327889	0.515264	0.0791222	0.592283	0.204093	0.352817	0.464539	0.352527	0.505168	0.540778	0.247049
AC024060.2	0.357985	0.393447	0.666783	0.316189	0.33849	0.714077	0.440996	0.371651	0.117576	0.303141	0.450665	0.164732
AC024075.1	0.626399	0.590121	0.333441	0.158144	0.846075	0.510083	0.617354	0.557427	0.704954	0.909222	0.630891	0.411681
AC024075.2	2.05794	3.21244	2.84865	2.21272	2.11504	1.63205	2.99819	2.87962	2.58457	2.82848	2.7936	1.56411
AC024075.3	0.464218	0.0813622	0.35751	0.155121	0.650388	0.19369	0.464307	0.12868	0.00073052	0.000522646	0.0122456	0.843095
AC024267.4	0.0895713	0.0001	0.121315	0.0791222	0.0001	0.102097	0.0882792	0.371651	0.0001	0.0001	0.0001	0.0001
AC024267.7	0.295081	2.14646	2.47203	0.472946	1.9374	1.77309	1.30777	1.56995	3.43654	2.2224	1.80378	2.35748
AC024270.5	0.0895713	0.393447	0.303138	0.158144	0.253893	0.510083	0.176458	0.743202	0.117576	0.707195	0.450665	0.247049
AC024293.1	100.979	105.649	109.378	99.5769	102.773	107.823	128.825	127.179	133.879	132.322	131.545	136.781
AC024337.2	0.0895713	0.131216	0.303138	0.0001	0.0846975	0.0001	0.0001	0.371651	0.235051	0.0001	0.0001	0.0001
AC024451.2	0.536928	0.262332	0.48496	0.395211	0.33849	0.714077	0.352817	0.278763	0.235051	0.404154	0.540778	0.576313
AC024451.3	0.0001	0.393447	0.151619	0.316189	0.33849	0.30609	0.0882792	0.185876	0.117576	0.202127	0.0001	0.0824162
AC024475.2	0.0895713	0.590121	0.333441	0.0791222	0.0001	0.102097	0.0882792	0.185876	0.352527	0.101114	0.180326	0.0001
AC024560.2	0.570527	0.941786	0.606094	0.740704	0.728724	0.890095	0.84994	0.877968	0.95054	0.701238	0.85481	0.470798
AC024560.5	0.00373602	0.0324229	0.0210858	0.00153451	0.00836912	0.000429197	0.00548651	0.0464864	0.185201	0.728573	0.000207838	0.017532
AC024580.2	0.268514	0.262332	0.151619	0.237167	0.253893	0.102097	0.264638	0.0001	0.235051	0.404154	0.0001	0.164732
AC024587.1	2.23688	3.47467	3.09329	3.40122	3.13021	1.94276	3.26609	3.62272	2.94129	4.5511	2.97383	2.71653
AC024588.1	1.46365	1.40319	1.18084	0.969381	0.963465	0.845735	1.00563	1.43255	0.83512	0.842359	1.93416	1.18157
AC024592.3	0.0001	0.0986149	0.117141	0.0998216	0.392321	0.118977	0.304295	0.109416	0.255526	0.365557	0.120512	0.135624
AC024619.4	2.77371	4.26136	3.66685	2.37077	4.90676	3.67198	2.38094	2.22941	3.99428	4.14166	2.52327	3.5397
AC024896.1	0.327794	0.237679	0.454673	0.291753	0.312243	0.0001	0.108369	0.124241	0.299646	0.378249	0.573052	0.409106
AC024909.1	0.707964	0.332736	1.42466	0.707077	0.887118	0.675515	1.48508	0.364375	0.812089	0.517988	0.359046	0.322308
AC024933.1	0.268514	0.0656579	0.0304038	0.0001	0.0001	0.0001	0.0001	0.0929878	0.117576	0.202127	0.180326	0.0001
AC024940.1	0.0895713	0.131216	0.105096	0.259744	0.0001	0.0001	0.176458	0.185876	0.0001	0.101114	0.0001	0.0001
AC024940.3	40.8003	49.1154	45.809	38.0684	43.1646	41.3392	62.5457	65.4588	55.281	65.4383	59.4106	47.7671
AC024940.6	0.0001	0.0001	0.0397675	0.106546	0.0001	0.27001	0.0001	0.0001	0.0001	0.466378	0.115301	0.0001
AC025031.4	0.0001	0.196774	0.181923	0.0791222	0.0001	0.408087	0.176458	0.0001	0.0001	0.303141	0.0001	0.247049
AC025040.2	1.70943	1.38203	1.56044	1.53527	1.36014	1.744	3.00509	1.59204	2.00988	0.81285	2.55278	1.57143
AC025048.2	3.38561	2.68797	3.15169	1.18543	1.77665	3.56998	1.32279	0.650314	1.87971	1.31328	1.04218	1.07021
AC025048.6	12.4133	14.3359	19.0713	9.14037	11.3286	10.2994	10.4341	12.7576	14.886	8.31089	7.19817	9.01402
AC025161.1	0.71587	1.84759	1.41102	1.85541	1.53736	0.821193	1.58733	0.747267	1.31948	1.82599	1.36623	1.15771
AC025164.2	0.0895713	0.459005	0.424353	0.158144	0.0001	0.0001	0.0001	0.185876	0.624259	0.0001	0.270439	0.164732
AC025165.1	0.0895713	0.416475	0.193214	0.267525	0.254537	0.0001	0.451063	0.859118	0.0001	0.206067	0.271453	0.167208
AC025165.3	0.0196627	0.591685	0.0561998	0.601659	0.0610926	2.43839	0.138644	0.00479596	0.194947	0.814317	0.0512212	0.907778
AC025165.4	0.0895713	0.196774	0.181923	0.0001	0.0001	0.102097	0.0882792	0.0001	0.0001	0.0001	0.0001	0.0824162
AC025165.5	0.179043	0.0656579	0.303138	0.0791222	0.0001	0.30609	0.264638	0.185876	0.235051	0.0001	0.090213	0.247049
AC025171.1	3.57895	4.52359	6.93855	3.5561	5.07595	4.28396	5.73175	3.99427	6.64271	3.01932	3.33428	3.86896
AC025171.2	3.48948	4.65471	3.87898	1.65957	2.87641	2.14203	3.70363	4.36583	5.99136	3.13152	3.60462	3.62201
AC025171.3	0.179043	0.262332	0.12242	0.0001	0.0001	0.0001	0.176458	0.371651	0.52351	0.112306	0.0001	0.0001
AC025171.4	0.0001	0.196774	0.181923	0.0001	0.253893	0.204093	0.0001	0.185876	0.352527	0.202127	0.180326	0.0001
AC025171.5	0.179043	0.131216	0.0001	0.0001	0.0001	0.102097	0.176458	0.185876	0.235051	0.0001	0.0001	0.0001
AC025181.2	0.805342	0.327889	1.12134	0.237167	0.592283	0.714077	0.440996	0.83609	1.17486	0.202127	0.991343	0.823262
AC025198.1	3.73738	2.65833	3.29285	3.05158	3.19171	3.46799	2.14226	2.37304	2.49448	4.07892	2.82013	2.91106
AC025259.2	0.626399	1.37682	1.27286	0.395211	0.761478	0.510083	1.58733	1.67208	0.470003	0.909222	0.540778	0.329365
AC025262.1	0.0895713	0.0001	0.0910113	0.0001	0.0001	0.0001	0.0882792	0.0929878	0.117576	0.0001	0.090213	0.247049
AC025268.1	0.0895713	0.262332	0.151619	0.0791222	0.253893	0.102097	0.264638	0.0929878	0.470003	0.202127	0.0001	0.0824162
AC025271.4	0.0001	0.0656579	0.0304038	0.0001	0.0001	0.102097	0.0882792	0.0929878	0.587479	0.101114	0.0001	0.0824162
AC025279.1	0.0001	0.240252	0.0001	0.0791222	0.0001	0.0001	0.0001	0.44792	0.0001	0.000100005	0.0001	0.100611
AC025283.2	0.277445	0.000100168	0.0499629	0.000100001	0.118291	0.143115	0.89444	0.603724	0.0001	0.263716	0.337532	0.000100007
AC025284.1	0.357985	0.262332	0.212226	0.0001	0.0001	0.0001	0.0882792	0.0929878	0.0001	0.0001	0.0001	0.0001
AC025287.2	0.0001	0.0001	0.121315	0.237167	0.0001	0.0001	0.0001	0.0001	0.352527	0.202127	0.0001	0.0001
AC025287.3	0.268514	0.0656579	0.0001	0.0791222	0.169295	0.0001	0.0001	0.185876	0.0001	0.202127	0.0001	0.0001
AC025419.1	0.0001	0.0001	0.0910113	0.0001	0.507685	0.408087	0.0882792	0.0001	0.117576	0.505167	0.270439	0.164732
AC025423.2	16.7841	17.5201	14.1387	11.181	14.3183	10.5005	15.5772	16.2242	14.6908	13.8015	15.7713	13.2117
AC025423.4	10.5659	9.63515	11.2813	6.98111	8.56521	9.94228	8.46195	12.3412	9.47827	9.44054	8.34108	8.6183
AC025442.2	0.0895713	0.0001	0.0910113	0.0791222	0.0001	0.0001	0.176458	0.0929878	0.117576	0.101114	0.180326	0.0824162
AC025449.1	0.447456	0.196774	0.333441	0.158144	0.0846975	0.204093	0.264638	0.371651	0.470003	0.0001	0.270439	0.0824162
AC025459.1	0.0001	0.0001	0.160279	0.0001	0.103668	0.0583794	0.0001	0.0001	0.1791	0.0135175	0.0032414	0.125206
AC025470.2	0.626399	0.590121	0.909213	0.0001	0.0846975	0.102097	0.793713	1.95074	2.23214	0.0001	0.180326	0.0824162
AC025538.1	0.0895713	0.327889	0.334526	0.239182	0.253893	0.30609	0.264638	0.0001	0.0001	0.404154	0.360552	0.0824162
AC025569.1	0.925738	0.672518	1.02498	0.562798	0.592283	0.408087	1.59013	1.14696	1.41395	1.31328	0.76165	0.545083
AC025574.1	0.0001	0.131216	0.121315	0.237167	0.169295	0.102097	0.0882792	0.0001	0.0001	0.101114	0.360552	0.0824162
AC025588.1	0.268514	0.459005	0.424353	0.869344	0.169295	0.714077	0.529175	0.278763	0.587479	0.808209	0.721004	0.576313
AC025594.1	0.712386	0.263047	0.526864	0.202327	0.333124	0.422911	0.403572	0.654641	1.03127	0.485239	0.703781	0.0001
AC025614.3	0.333459	0.262332	0.272834	0.316189	0.930673	0.816073	0.109615	0.0001	0.117576	1.31328	0.811117	0.576313
AC025678.3	2.05794	0.852352	0.0910113	1.4225	0.761478	0.30609	1.32279	0.557427	0.0001	1.01024	0.90123	0.164732
AC025682.2	0.0950048	0.0729905	0.30074	0.257616	0.0954925	0.0001	0.272085	0.432309	0.117576	0.183401	0.112583	0.372346
AC025754.2	0.447456	0.131216	0.272834	0.474233	0.0846975	0.204093	0.440996	0.371651	0.235051	0.0001	0.090213	0.0001
AC025774.1	0.536928	0.196774	0.333441	0.158144	0.0846975	0.0001	0.176458	0.278763	0.0001	0.202127	0.090213	0.164732
AC025884.1	0.0001	0.079713	0.135404	0.0001	0.0935371	0.0001	0.304707	0.0001	0.0001	0.0001	0.0001	0.101237
AC025917.1	0.179043	0.0656579	0.212226	0.0001	0.0846975	0.0001	0.176458	0.185876	0.235051	0.303141	0.0001	0.0001
AC026111.1	0.0001	0.0001	0.0304038	0.158144	0.0846975	0.0001	0.0882792	0.0001	0.470003	0.0001	0.0001	0.164732
AC026124.1	0.0001	0.196774	0.0910113	0.0791222	0.0001	0.0001	0.0882792	0.185876	0.0001	0.0001	0.180326	0.0001
AC026150.2	0.0895713	0.0656579	0.289467	0.0001	0.0846975	0.0001	0.176458	0.185876	0.352527	0.303141	0.090213	0.212992
AC026202.2	0.0001	0.262332	0.0304038	0.0001	0.169295	0.204093	0.0001	0.0001	0.0001	0.0001	0.090213	0.0001
AC026254.2	0.0895713	0.262332	0.0910113	0.0001	0.0001	0.0001	0.264638	0.371651	0.0001	0.0001	0.0001	0.247049
AC026271.1	61.6831	66.6548	65.2206	56.9611	56.4321	56.9377	55.637	53.3893	59.0216	53.3032	45.1055	51.7361
AC026273.1	2.93229	3.56319	2.40333	3.28663	2.804	2.52379	2.8101	2.35371	2.03547	3.57746	2.66574	2.01705
AC026310.3	0.179043	0.327889	0.0910113	0.0791222	0.169295	0.0001	0.264638	0.0929878	0.117576	0.0001	0.270439	0.0001
AC026316.5	0.0001	0.0001	0.0001	0.158144	0.169295	0.102097	0.0001	0.0001	0.0001	0.101114	0.180326	0.164732
AC026356.1	1.34217	1.31126	1.6062	1.34348	1.69205	1.53005	1.6755	1.39342	1.40981	1.21226	1.3518	1.39948
AC026356.2	0.0895713	0.590121	0.0910113	0.0001	0.33849	0.30609	0.0882792	0.464539	0.117576	0.101114	0.270439	0.0824162
AC026362.1	4.21613	2.63607	3.11238	1.1534	3.14177	2.48135	3.76682	0.846953	2.66538	4.56246	2.66242	1.4461
AC026401.3	5.27891	4.13025	5.09113	4.66241	4.14538	4.18196	5.81993	5.75914	6.22631	6.667	5.85745	6.50308
AC026403.1	61.6423	57.7913	67.0178	51.3007	54.9623	61.1855	78.039	78.4514	73.4389	81.0997	72.6113	68.8377
AC026410.3	5.28443	5.70459	6.78218	6.45015	6.98716	8.31678	5.56457	5.60404	7.04864	6.07377	4.20751	5.63855
AC026412.1	0.514355	1.11458	0.799785	0.632277	0.253893	0.714077	0.529175	1.39342	1.40981	0.606465	0.90123	1.81106
AC026412.2	6.54806	6.16503	4.82594	6.67263	5.16263	5.0489	4.69677	5.47065	6.59913	6.12724	4.86639	4.23081
AC026412.3	0.0001	0.0001	0.181923	0.0001	0.0846975	0.204093	0.0001	0.0929878	0.117576	0.101114	0.090213	0.0001
AC026462.1	55.2795	55.0485	60.1517	75.1674	79.2877	74.6092	45.4441	47.8552	51.2513	64.689	59.8847	63.3899
AC026464.4	23.0244	25.4157	23.4287	32.4423	27.0101	19.1569	20.6453	17.7902	17.2989	22.2143	21.0993	19.346
AC026464.6	2.79656	5.76683	7.33286	3.92629	5.51769	5.66367	2.2932	7.11812	3.80742	6.59135	4.716	7.59269
AC026471.1	3.43532	2.8919	3.44982	4.96107	5.5641	6.17779	3.91798	2.80321	3.7935	6.66731	4.00002	3.53461
AC026471.4	0.0895713	0.0001	0.0607075	0.158144	0.33849	0.0001	0.0882792	0.0001	0.117576	0.0001	0.0001	0.0001
AC026471.6	0.984284	0.327889	0.636479	1.02739	1.18447	0.91807	0.970071	0.650314	0.82243	1.31328	0.450665	1.72874
AC026688.1	0.0001	0.196774	0.151619	0.55452	0.169295	0.102097	0.264638	0.0929878	0.0001	0.202127	0.27549	0.247049
AC026691.1	0.715341	0.0656579	0.363745	0.158144	0.33849	0.408087	0.881892	0.557427	0.352527	0.101114	0.360552	0.0824162
AC026700.1	0.894813	0.999847	0.851194	1.36097	1.27937	1.23256	1.14862	0.656264	0.475146	1.65032	1.54376	0.580229
AC026748.3	5.18943	4.45804	4.60627	5.21556	5.83733	3.67198	5.29085	4.27294	6.81369	4.24267	4.77609	5.76223
AC026801.2	0.0895713	0.0001	0.0910113	0.0001	0.0846975	0.0001	0.0001	0.0001	0.352527	0.101114	0.090213	0.0824162
AC026877.1	5.72626	6.36879	5.90705	5.84774	6.43263	8.12026	6.87808	4.46169	3.4069	6.8035	5.76733	7.20728
AC026951.1	1.43967	1.63905	1.69711	0.409281	0.507685	0.0001	2.36123	1.67208	1.8366	1.0444	0.721004	0.693816
AC026979.2	0.0895713	0.0001	0.0001	0.158144	0.169295	0.102097	0.0882792	0.0001	0.117576	0.0001	0.090213	0.0824162
AC026979.3	0.0895713	0.262332	0.0607075	0.0791222	0.0001	0.102097	0.0882792	0.0001	0.117576	0.303141	0.180326	0.0001
AC026979.4	0.894813	1.11458	1.30316	0.7113	1.43826	1.22406	1.6755	2.32229	1.64476	1.01024	1.17157	0.740946
AC027020.2	0.633234	0.527412	0.366933	0.47751	0.254921	0.30609	0.533276	1.02647	0.587479	0.510855	0.721004	0.0001
AC027031.2	2.05794	1.7046	1.78802	0.948366	2.36883	1.42805	3.43909	2.78673	1.87971	1.61632	1.17157	1.48179
AC027097.1	3.81276	4.07841	4.54473	3.49956	3.86191	4.89832	3.58957	3.1198	4.95043	4.79118	3.62588	4.8959
AC027097.2	2.12649	1.12985	1.63128	1.59766	1.69553	2.94426	1.29095	1.45299	0.82243	1.19135	2.2518	1.43764
AC027176.2	0.0001	0.0001	0.0607075	0.0001	0.169295	0.0001	0.264638	0.185876	0.0001	0.101114	0.090213	0.164732
AC027228.2	1.90108	1.32246	2.08573	1.44431	1.63542	0.684207	2.59813	2.30456	1.30173	1.39693	1.36066	1.26808
AC027237.5	0.357985	0.640783	0.336713	0.158144	0.423088	0.0001	0.12662	0.239427	0.435764	0.202127	0.0001	0.164732
AC027287.1	0.357985	0.786795	0.608344	0.237167	0.761478	1.02007	0.705534	0.650314	1.17486	0.505168	0.450665	0.247049
AC027288.3	0.179043	0.327889	0.24253	2.52881	2.03044	3.56998	0.617354	0.464539	0.587479	0.909222	0.991343	1.23484
AC027290.3	1.56899	0.964268	1.18108	1.19271	1.68351	0.920284	1.36475	2.01518	1.65536	1.32414	0.815273	1.07053
AC027307.2	1.78953	2.62239	2.60223	1.26445	1.01527	1.93804	2.1164	1.11475	1.99719	2.72747	1.17157	1.64379
AC027307.3	0.268514	0.262332	0.24253	0.316189	0.253893	0.0001	0.0882792	0.371651	0.587479	0.101114	0.360552	0.0824162
AC027309.2	4.43343	6.07868	5.49248	3.00992	3.48667	4.36048	4.13986	3.2599	3.81724	4.03686	4.06643	3.84263
AC027313.1	3.40001	2.03239	2.4547	2.21272	2.70722	1.53005	2.38094	2.22941	1.87971	1.21226	1.44191	2.058
AC027348.1	0.268514	0.0001	0.0304038	0.0791222	0.0846975	0.204093	0.176458	0.0001	0.0001	0.0001	0.270439	0.164732
AC027373.1	0.0895713	0.131216	0.181923	0.0791222	0.0846975	0.204093	0.0001	0.185876	0.0001	0.202127	0.360552	0.0824162
AC027449.1	0.0001	0.131216	0.0304038	0.158144	0.0001	0.0001	0.0882792	0.0929878	0.0001	0.0001	0.180326	0.0824162
AC027559.1	0.529997	0.823924	0.31658	0.471013	0.113062	0.27488	0.567659	0.579705	0.59719	0.417059	0.605211	0.498242
AC027575.3	0.357985	0.196774	0.151619	0.0001	0.0846975	0.204093	0.352817	0.0929878	0.117576	0.202127	0.0001	0.0824162
AC027601.2	0.0999506	0.299399	0.274228	0.0873371	0.0987321	0.319935	0.200013	0.0001	0.0001	0.529154	0.103918	0.379658
AC027601.6	0.536928	0.459005	0.636479	0.553255	0.423088	0.714077	0.617354	1.02187	0.939906	1.11125	0.180326	0.65863
AC027607.1	0.0001	0.0001	0.0607075	0.0791222	0.33849	0.102097	0.0001	0.0001	0.0001	0.202127	0.090213	0.247049
AC027612.1	0.357985	0.262332	0.0607075	0.441944	0.0001	0.0001	0.0001	0.0001	0.0001	0.202127	0.0001	0.247049
AC027612.2	0.0895713	0.0969617	0.0001	0.237167	0.0846975	0.0001	0.0001	0.185876	0.0579493	0.0001	0.176668	0.0001
AC027612.3	7.38894	6.03778	6.5629	7.65821	6.89727	6.42354	6.42163	4.30789	3.48047	6.69903	4.77803	5.6846
AC027644.3	1.36666	0.371832	1.27556	1.20622	0.732767	1.50725	1.78984	0.71113	0.663705	0.766433	0.641976	1.08753
AC027644.4	0.000145929	0.690332	0.48609	1.14788	0.727778	0.000131898	0.000101093	0.359416	0.000114153	1.60011	0.000117014	0.000120024
AC027682.6	0.268514	0.131216	0.151619	0.0001	0.0001	0.204093	0.0001	0.0929878	0.0001	0.0001	0.0001	0.0824162
AC027702.2	0.0895713	0.393447	0.424353	0.237167	0.507685	0.408087	0.176458	0.278763	0.117576	0.0001	0.180326	0.329365
AC027796.4	0.179043	0.262332	0.181923	0.395211	0.253893	0.408087	0.0882792	0.0929878	0.117576	0.303141	0.180326	0.329365
AC027801.1	0.447298	0.262332	0.394049	0.158144	0.253893	0.204093	0.176458	0.185876	0.352527	0.0001	0.0001	0.164732
AC027801.3	0.447456	0.459005	0.515264	0.553255	0.761478	0.816073	0.529175	0.557427	0.235051	0.909222	0.811117	0.910561
AC027811.1	0.0895713	0.196774	0.0910113	0.158144	0.0846975	0.0001	0.0001	0.278763	0.0001	0.0001	0.0001	0.0824162
AC034102.1	51.8491	48.65	55.005	73.0725	68.268	77.275	58.1069	51.9277	60.5878	92.5196	86.4949	94.9802
AC034102.6	0.480131	0.265898	0.227343	0.262171	0.472819	0.0173441	0.152755	0.515479	0.228004	0.0001	0.0001	0.0001
AC034193.1	6.94594	8.75488	8.39216	7.01583	8.1159	7.81268	5.34201	5.48238	6.21954	10.3314	10.1966	8.81748
AC034198.2	0.179043	0.196774	0.0607075	0.237167	0.0001	0.0001	0.0882792	0.0001	0.0001	0.101114	0.0001	0.0001
AC034199.1	0.0001	0.0001	0.0001	0.316189	0.0001	0.102097	0.0001	0.0001	0.0001	0.101114	0.0001	0.329365
AC034207.1	0.0895713	0.0656579	0.0607075	0.0001	0.0001	0.0001	0.0882792	0.0001	0.0001	0.0001	0.180326	0.247049
AC034231.1	0.179043	0.393447	0.272834	0.237167	0.169295	0.408087	0.176458	0.278763	0.704954	0.909222	0.180326	0.247049
AC034236.1	127.709	117.657	103.84	122.147	108.601	90.8338	165.918	151.674	117.633	180.249	149.111	121.251
AC034236.2	0.447456	0.0656579	0.24253	0.0001	0.0846975	0.204093	0.529175	0.0929878	0.117576	0.303141	0.270439	0.247049
AC036108.2	0.000105645	0.000100755	0.0027351	0.780465	0.000216207	0.000100064	0.000123663	0.672765	0.000100051	0.522051	0.000193111	1.19782
AC036108.3	0.0895713	0.0001	0.187436	0.0791222	0.169295	0.213624	0.352817	0.119736	0.0001	0.381343	0.090213	0.272372
AC036176.1	0.179043	0.327889	0.424353	0.316189	0.169295	0.510083	0.0882792	0.928978	0.235051	0.404154	0.0001	0.247049
AC036214.1	0.0001	0.131216	0.0001	0.158144	0.253893	0.204093	0.176458	0.0001	0.0001	0.505168	0.270439	0.576313
AC036214.2	0.0895713	0.590121	0.545568	0.395211	0.67688	0.816073	0.529175	0.557427	0.352527	0.404154	0.540778	1.15253
AC037198.1	9.663	7.86705	9.60639	4.2673	5.49894	4.07997	9.69981	7.52401	11.6302	5.15179	4.68598	6.0915
AC037198.2	5.67693	5.33163	9.4519	4.21776	5.36006	5.09542	5.87093	4.85576	7.52682	7.65012	4.10833	7.24592
AC037459.1	0.269387	0.000100002	0.143749	0.370758	0.12587	0.0001	0.205644	0.698578	0.000101924	0.000100001	0.000100493	0.471978
AC037459.2	4.33644	3.91139	4.92364	5.89985	6.31804	5.7025	4.53084	5.3976	4.76173	6.48337	4.19273	6.74725
AC039056.2	0.0001	0.262332	0.0910113	0.0791222	0.0001	0.204093	0.0882792	0.0001	0.0001	0.404154	0.180326	0.0001
AC040160.1	0.805342	1.11458	1.09104	1.4225	1.18447	1.53005	1.6755	0.83609	0.587479	1.21226	1.62213	1.97569
AC040162.1	0.292076	0.236366	0.711975	1.15492	0.889101	1.38598	1.20459	0.193258	0.956212	2.21823	2.17015	1.9859
AC040162.3	0.212292	0.295039	0.423907	0.459936	0.0944497	0.360161	0.391084	0.532659	0.135364	0.357702	0.373073	0.681441
AC040169.1	0.0001	0.327889	0.0910113	0.0791222	0.0001	0.0001	0.0882792	0.0001	0.235051	0.202127	0.090213	0.164732
AC040970.1	1.16323	0.721237	0.878909	2.1337	1.43826	1.12206	0.705534	1.11475	1.05738	0.909222	1.08146	1.07021
AC040977.1	0.268514	0.327889	0.212226	0.237167	0.0001	0.204093	0.176458	0.185876	0.470003	0.404154	0.450665	0.164732
AC041040.1	0.0895713	0.131216	0.121315	0.0001	0.0846975	0.102097	0.0001	0.185876	0.117576	0.0001	0.0001	0.0001
AC044787.1	32.2415	31.1114	33.77	26.7623	25.5083	27.4512	33.6924	32.9041	33.345	33.7853	32.5791	31.7763
AC044802.1	0.71587	0.327889	0.48496	0.395211	0.0001	0.510083	0.264638	0.650314	0.235051	0.303141	0.540778	0.247049
AC044860.1	0.249401	0.077457	0.000103811	0.0001	0.0422378	0.407913	0.000211311	0.0246582	0.18966	0.0001	0.514606	0.000100038
AC044913.2	0.179043	0.655679	0.363745	0.158144	0.846075	0.204093	0.176458	0.650314	0.587479	0.505168	0.811117	0.411681
AC046130.3	0.0895713	0.0656579	0.181923	0.0791222	0.0001	0.0001	0.176458	0.0001	0.0001	0.0001	0.0001	0.0824162
AC046134.1	0.000100257	0.632938	0.580215	0.361348	0.438202	0.000105198	0.480376	0.270564	0.342315	0.00120658	0.537722	0.21622
AC046134.2	1.25348	1.08318	1.50234	0.818595	1.15386	2.14202	1.56126	0.946681	1.08559	1.51842	0.921736	1.02888
AC046143.1	1.16323	0.459005	1.39407	0.790322	1.26906	0.714077	0.617354	0.743202	1.17486	0.707195	0.811117	1.23484
AC046176.1	41.2722	42.5647	44.6138	43.9205	44.2365	45.4382	36.7951	36.6627	37.7632	41.9474	35.171	46.1565
AC046185.3	3.40001	3.3162	3.78611	2.9553	3.80699	3.56998	2.20458	2.04363	3.46989	3.03051	3.60462	2.63422
AC048338.1	0.411471	3.16389	3.3443	0.892593	1.13565	0.359917	4.76577	1.17164	0.763171	3.43586	0.817557	1.86531
AC048341.1	1.61058	1.77016	1.33347	2.21272	1.86125	1.32606	3.08637	2.87962	1.52728	3.23253	3.06394	2.46959
AC048341.2	0.268514	0.0656579	0.272834	0.395211	0.33849	0.30609	0.176458	0.0929878	0.0001	0.303141	0.180326	0.0824162
AC048344.4	0.0895713	0.0001	0.121315	0.0001	0.0846975	0.0001	0.264638	0.0001	0.117576	0.202127	0.0001	0.0001
AC048382.2	0.135788	0.349609	0.706898	0.0001	0.109371	0.401552	0.538183	0.332654	0.235051	0.718155	0.26543	0.493995
AC051619.5	0.0001	0.196774	0.000104684	0.0001	0.0001	0.0001	0.253026	0.220769	0.0001	0.303141	0.0001	0.0001
AC053481.2	0.567121	0.315527	0.311118	0.383131	0.386786	0.699577	0.780095	0.730024	0.180305	0.463721	0.0001	0.379418
AC053481.3	0.894813	0.197723	0.613771	0.316189	0.431509	0.725935	0.178292	0.661713	0.361499	0.421433	0.551352	0.987894
AC053513.2	0.0895713	0.0656579	0.0910113	0.0001	0.0001	0.0001	0.0882792	0.0001	0.117576	0.202127	0.090213	0.0001
AC055716.2	0.805342	0.918827	1.06073	1.02739	1.43826	1.32606	0.705534	0.650314	1.29233	1.41429	1.3518	1.07021
AC055811.4	0.805342	0.983468	0.818301	1.34348	1.60745	1.42805	1.14643	0.464539	0.235051	2.62645	1.80236	1.15253
AC055839.2	2.93344	2.38122	3.93584	1.40365	1.40992	1.30864	3.94142	2.94824	3.40064	0.353808	0.921283	1.50131
AC055876.4	0.0895713	0.0873191	0.103884	0.0001	0.0001	0.0001	0.11733	0.0001	0.117576	0.202127	0.180326	0.0001
AC058822.1	0.0001	0.0001	0.00124127	1.73814	4.63516	3.50796	0.114385	0.0022611	0.0813574	3.21942	1.46497	4.00637
AC060766.1	2.99269	3.30886	3.18356	3.59373	3.52262	3.46233	2.1164	3.01851	1.90221	2.82202	3.49796	3.78383
AC060766.3	0.179043	0.0001	0.24253	0.237167	0.33849	0.30609	0.0001	0.0929878	0.117576	0.115009	0.270439	0.0824162
AC060766.4	2.05794	1.50793	1.6062	1.65957	1.26906	1.22406	1.6755	1.85786	1.05738	1.5153	2.34304	1.64642
AC060766.5	0.691886	0.124025	0.24881	0.775915	0.295275	0.176747	0.291356	0.417126	0.975692	0.675381	0.178184	0.319371
AC060766.7	7.14175	7.18779	7.96214	7.64203	5.65733	7.47886	8.61494	5.94633	5.58065	6.2002	8.12897	7.83295
AC060780.1	6.12816	3.81667	5.82738	2.97458	3.46149	4.66782	5.15732	3.347	6.22472	5.45483	3.64868	4.49404
AC060834.1	0.536928	0.329657	0.303138	1.60045	1.53598	1.58342	0.408285	0.371651	0.534644	1.8055	0.863186	1.11597
AC061958.1	0.179043	0.131216	0.151619	0.0001	0.0001	0.102097	0.0001	0.0001	0.235051	0.0001	0.0001	0.0001
AC061965.2	1.61058	3.15174	3.18443	3.24001	4.32223	3.89339	2.91001	3.16614	1.89189	2.63875	3.43899	2.30495
AC062029.1	0.0895713	0.196774	0.0001	0.0001	0.0001	0.102097	0.0882792	0.0929878	0.117576	0.101114	0.0001	0.0824162
AC063947.2	2.6885	2.43173	4.41158	3.00777	3.23645	3.49212	2.82183	2.71445	2.11466	5.37138	3.35143	4.15172
AC063952.1	0.713567	0.522102	0.435448	0.590274	0.528617	0.41607	0.705534	0.395907	0.470003	0.568688	0.348863	0.247049
AC063976.2	0.357985	0.0656579	0.0304038	0.0001	0.0846975	0.102097	0.0001	0.0001	0.117576	0.303141	0.0001	0.0001
AC064799.1	71.6754	80.3421	80.5918	66.4654	74.4795	76.7388	96.6075	88.145	80.8295	115.9	90.8244	86.5326
AC064807.1	1.61058	2.09795	2.90926	1.10641	1.43826	0.91807	2.46912	2.22941	2.81952	2.12139	1.3518	2.14032
AC064836.2	0.0895713	0.196774	0.24253	0.237167	0.0001	0.0001	0.352817	0.0929878	0.235051	0.101114	0.0001	0.0001
AC064852.1	0.0001	0.0656579	0.0910113	0.0001	0.0001	0.102097	0.0001	0.185876	0.235051	0.0001	0.0001	0.164732
AC067838.1	0.357985	0.196774	0.575871	0.158144	0.507685	0.714077	0.793713	1.02187	0.82243	0.202127	0.270439	0.493997
AC067852.2	11.2344	11.5815	12.6467	11.9526	14.6555	13.4796	10.8863	10.9447	10.723	12.774	12.0686	12.7028
AC067852.3	0.0895713	0.0001	0.0607075	0.158144	0.0001	0.0001	0.176458	0.185876	0.0001	0.101114	0.180326	0.0824162
AC067852.5	0.0895713	0.0656579	0.0910113	0.0791222	0.0001	0.0001	0.264638	0.0001	0.0001	0.101114	0.0001	0.329365
AC067904.2	2.60415	2.76992	2.81461	3.65322	2.98361	2.78466	4.5219	2.42677	3.4099	4.6693	3.53523	3.13647
AC067904.3	0.0001	0.0001	0.243623	0.309607	0.0001	0.30609	0.173366	0.0001	0.192882	0.101114	0.225061	0.758548
AC067930.1	0.256827	0.0001	0.0425145	0.567121	0.0123167	0.479056	0.39743	0.0001	0.0309962	0.31108	0.194485	0.0001
AC067930.5	1.23815	1.56513	2.37033	0.954827	1.88973	1.74272	1.64606	1.22608	1.03756	2.47853	1.00122	2.22959
AC067930.8	0.593282	0.393447	0.424353	0.808359	0.560969	0.563619	0.529175	0.464539	0.389524	1.08716	0.895927	0.905578
AC067931.1	0.179043	0.0001	0.151619	0.0791222	0.169295	0.102097	0.0001	0.0001	0.117576	0.0001	0.180326	0.164732
AC067942.1	0.0895713	0.393447	0.394049	0.553255	0.253893	0.204093	0.529175	0.371651	0.470003	0.404154	0.540778	0.493997
AC067942.2	3.20627	4.86422	4.81821	5.27568	5.47902	4.29914	6.5229	4.29164	4.71752	7.28786	6.10056	6.73042
AC067942.3	0.179043	0.0001	0.121315	0.0001	0.253893	0.102097	0.0001	0.371651	0.0001	0.202127	0.180326	0.247049
AC067968.1	0.596449	2.57858	5.08802	1.13185	3.62258	2.62295	5.48892	1.16684	1.9212	4.20604	1.14169	4.79398
AC068134.3	0.228105	0.28138	0.167713	0.0001	0.0001	0.426715	0.000109197	0.0929878	0.396049	0.000100242	0.321738	0.204503
AC068205.2	0.357985	0.0656579	0.48496	0.000100058	0.423088	0.0001	0.264638	0.0929878	0.000100265	1.01024	0.360553	0.247049
AC068205.3	0.56869	0.507501	0.498405	0.365272	0.660602	0.294688	0.356652	1.23419	0.678689	0.992044	0.572684	0.519116
AC068234.1	0.00165972	0.000297444	0.158896	0.000114105	0.0190999	0.486492	0.00367647	0.000516644	0.000121137	0.000866762	0.000105414	0.000451693
AC068234.2	0.268514	0.459005	0.181923	0.0001	0.33849	0.0001	0.0001	0.0001	0.0001	0.0001	0.180326	0.0824162
AC068282.2	0.357985	0.196774	0.0910113	0.0001	0.0001	0.0001	0.0001	0.0001	0.0001	0.0001	0.0001	0.0001
AC068305.1	0.0895713	0.196774	0.0607075	0.0791222	0.0846975	0.0001	0.0001	0.0929878	0.0001	0.202127	0.180326	0.164732
AC068305.2	0.0001	0.0656579	0.0910113	0.0791222	0.0001	0.204093	0.0001	0.0929878	0.235051	0.0001	0.0001	0.0001
AC068338.2	0.512697	0.47879	0.523806	0.424274	0.810328	0.233746	0.498703	0.566972	0.613222	0.516066	0.0949054	0.738903
AC068338.3	0.0001	0.238625	0.181923	0.0001	0.0001	0.0001	0.176458	0.0929878	0.117576	0.0001	0.0001	0.0001
AC068446.1	11.6999	17.9222	15.2708	13.1614	15.2388	12.5816	10.447	14.0269	13.3057	13.8613	13.3666	11.8868
AC068473.5	1.70005	2.16351	2.03045	1.73859	1.52286	2.65201	2.02822	1.20764	2.23214	3.63659	2.16281	1.97569
AC068491.1	1.43164	0.852352	1.18195	0.869344	0.930673	1.42805	1.23461	0.928978	0.82243	1.5153	0.90123	1.23484
AC068522.1	0.761954	0.000359706	0.262357	0.470595	0.462043	0.0558687	1.33961	1.30567	0.000100002	2.03878	0.227245	0.000100001
AC068533.4	0.000100204	0.0001	0.195448	0.348965	0.900048	0.000100307	0.526453	0.000101232	0.000100365	0.292541	0.000102702	0.0001
AC068547.1	12.192	21.1727	14.9828	6.13394	7.771	6.9838	14.3029	6.75722	12.6904	9.31378	7.35871	6.34802
AC068580.4	1.05275	2.07522	1.22622	1.07823	0.207211	0.0001	0.912129	0.403932	0.2076	0.181901	0.0001	0.174529
AC068587.4	0.710195	0.883468	0.181923	0.237167	0.592283	0.197623	0.881892	0.557427	0.704954	0.303141	0.387632	0.247049
AC068620.1	0.179043	0.0656579	0.272834	0.0001	0.0001	0.0001	0.176458	0.0001	0.117576	0.202127	0.0001	0.0001
AC068620.2	0.268514	0.211825	0.216071	0.0827919	0.423088	0.209946	0.176458	0.24502	0.0001	0.303141	0.0001	0.460244
AC068620.3	0.0895713	0.131216	0.272834	0.0001	0.0846975	0.0001	0.352817	0.464539	0.352527	0.0001	0.0001	0.0824162
AC068631.3	0.179844	0.0777627	0.0843152	0.0633315	0.0746314	0.150362	0.780278	0.00122147	0.0166168	0.0927188	0.00964712	0.446315
AC068631.4	5.18943	5.70364	6.72753	5.76723	7.01278	6.0179	4.76178	4.36583	5.99136	4.04064	5.85745	5.76223
AC068657.2	1.52111	1.2457	1.33347	2.21272	1.60745	1.12206	1.05825	0.83609	0.704954	2.02037	0.991343	0.740946
AC068700.1	3.93684	2.62242	1.54559	1.97565	1.35366	1.73404	4.2327	3.99427	2.23214	5.25281	3.78485	3.5397
AC068733.3	0.0001	0.249788	0.198482	0.0001	0.0001	0.0001	0.329294	0.353569	0.216694	0.0001	0.343311	0.17937
AC068790.2	0.268514	0.327889	0.0304038	0.0001	0.0001	0.0001	0.0001	0.185876	0.0001	0.202127	0.0001	0.0824162
AC068790.9	0.447456	0.327861	0.0910113	0.411072	0.169295	0.102097	0.176458	0.278763	0.352527	0.0001	0.360552	0.164732
AC068831.2	0.0895713	0.0001	0.182235	0.0001	0.0001	0.102097	0.0001	0.278763	0.0001	0.202127	0.0001	0.0001
AC068831.5	5.02577	3.41227	4.11666	3.31252	3.38179	5.70358	2.98092	4.38036	2.97558	2.55493	2.89122	3.23072
AC068831.8	5.06172	2.84223	5.6032	2.96282	1.81246	0.348429	3.95163	3.11415	2.80882	5.23628	1.58485	4.43937
AC068860.1	0.0895713	0.0001	0.212226	0.0001	0.169295	0.0001	0.0001	0.0929878	0.0001	0.101114	0.180326	0.329365
AC068870.1	0.0001	0.0001	0.0304038	0.474233	0.169295	0.102097	0.0001	0.0001	0.235051	0.303141	0.090213	0.0824162
AC068870.2	0.536928	0.786795	0.424353	1.89663	1.52286	2.75401	0.440996	0.464539	0.117576	2.32341	2.7936	1.39948
AC068888.1	5.08471	4.74208	6.56476	2.51189	2.81765	3.63476	6.83099	6.73751	5.0633	4.53209	4.74764	4.02763
AC068896.3	0.149829	0.116508	0.326746	0.0001	0.0001	0.0001	0.163078	0.211772	0.0001	0.19075	0.0001	0.0001
AC068946.1	0.0001	0.000736662	0.63791	0.151039	0.581594	0.185378	0.382587	0.174842	0.614529	0.349687	0.0001	0.0001
AC068946.2	0.000167669	0.541831	0.632213	0.710037	0.00119891	0.583308	0.896723	1.02606	1.2694	0.000272663	0.408192	0.000125015
AC068987.3	0.75652	0.118579	0.643829	0.597184	0.444691	0.0108497	0.850097	0.654807	0.000614835	0.438613	0.0671898	0.301941
AC068989.1	0.0001	0.196774	0.0910113	0.0791222	0.253893	0.204093	0.0001	0.0929878	0.0001	0.202127	0.090213	0.164732
AC068993.1	6.17362	7.40814	8.9094	19.7556	22.1646	25.8053	6.61354	8.63866	8.2234	19.6977	19.825	18.9328
AC069209.2	0.0001	0.245033	0.578642	0.355757	0.150776	0.0001	0.0001	0.0001	0.568378	0.756861	0.203406	0.319984
AC069218.1	0.268514	0.196774	0.454656	0.474233	0.33849	0.61208	0.529175	0.0929878	0.470003	0.303141	0.360552	0.411681
AC069234.5	0.447456	0.0001	0.121315	0.0001	0.0001	0.102097	0.0001	0.0001	0.0001	0.101114	0.0001	0.0001
AC069236.1	1.61058	1.83572	2.30319	1.50152	0.67688	1.32606	2.91001	2.50807	1.17486	0.707195	1.71225	0.905578
AC069271.1	0.179043	0.196774	0.181923	0.316189	0.0846975	0.30609	0.264638	0.0929878	0.0001	0.404154	0.478561	0.164732
AC069277.1	0.357985	0.196774	0.0607075	0.0001	0.0001	0.102097	0.0001	0.0001	0.117576	0.0001	0.0001	0.0001
AC069281.2	0.677321	0.18807	0.802285	0.602788	0.177579	0.88296	0.516417	0.000100002	0.533304	1.14107	0.297634	0.897904
AC069282.1	0.626399	0.983468	0.515264	1.02739	0.761478	0.30609	0.529175	0.371651	0.352527	0.505168	0.450665	0.493997
AC069288.1	1.41968	0.556689	1.37564	2.40208	0.673026	0.111903	3.6166	0.00597236	0.910567	1.63135	3.88212	2.2233
AC069307.1	0.0895713	0.0001	0.151619	0.0001	0.169295	0.102097	0.176458	0.0929878	0.117576	0.0001	0.0001	0.329365
AC069366.1	0.894813	0.786795	0.909213	1.26445	2.45343	1.63205	0.529175	0.928978	0.704954	1.41429	1.71225	0.905578
AC069368.1	0.0723662	1.1673	0.136567	0.34202	0.657268	0.575492	1.61769	0.446822	0.000677095	0.0650416	0.000133125	0.168649
AC069499.2	0.0895713	0.196774	0.121315	0.0001	0.0001	0.0001	0.176458	0.185876	0.0001	0.202127	0.0001	0.0824162
AC069503.1	0.0001	0.313427	0.194374	0.0001	0.0001	0.000111439	0.301187	0.0222022	0.0399119	0.143216	0.459955	0.0001
AC069503.2	0.472373	0.254702	0.130436	0.101866	0.140143	0.261012	0.0001	0.0001	0.153999	0.133817	0.119079	0.0001
AC069528.2	0.0895713	0.0001	0.0910113	0.0791222	0.0846975	0.102097	0.176458	0.0929878	0.0001	0.0001	0.090213	0.0824162
AC069547.1	0.357985	0.721237	0.697086	0.0791222	0.507685	0.714077	0.0882792	0.464539	0.587479	0.404154	0.270439	0.740946
AC072061.1	0.0001	0.262332	0.545568	0.237167	0.169295	0.30609	0.970071	0.557427	0.352527	0.202127	0.811117	0.329365
AC073046.1	0.447456	0.327889	0.363745	0.553255	0.592283	0.408087	0.264638	0.371651	0.235051	0.505168	0.090213	0.411681
AC073052.1	0.248736	0.860553	0.495539	0.102727	0.425574	0.691607	0.637804	0.612464	0.473387	0.631523	0.777806	0.69491
AC073063.1	4.3859	4.98014	5.31167	4.46173	5.0418	4.60526	2.84566	4.23107	3.827	5.48375	3.96635	5.02899
AC073072.1	1.36387	1.562	1.68034	1.98885	1.25233	1.85616	1.98627	1.57824	1.80541	1.9562	1.26587	1.25321
AC073073.1	0.0895713	0.131216	0.0607075	0.237167	0.253893	0.204093	0.0001	0.371651	0.0001	0.202127	0.090213	0.0824162
AC073073.2	2.23688	2.81909	2.3941	1.18543	0.67688	1.42805	2.02822	1.30053	2.58457	1.31328	1.44191	1.56411
AC073089.1	0.0895713	0.0656579	0.0304038	0.316189	0.169295	0.102097	0.0001	0.0001	0.0001	0.0001	0.0001	0.0001
AC073109.1	1.61058	1.68367	0.909213	1.18543	1.52286	0.714077	0.971643	2.22941	1.2949	1.11125	2.0727	1.72874
AC073111.4	4.3839	4.78583	5.03052	2.92392	3.4686	4.18196	2.46912	2.22941	4.22923	2.90922	2.34304	3.69891
AC073130.1	4.20525	3.86801	3.60625	0.790322	0.930673	0.510083	5.11449	4.92315	5.05156	1.71733	1.44191	1.64642
AC073130.2	0.626399	0.983468	1.15164	0.632277	0.416958	0.000524761	1.49915	2.58367	1.52728	1.91936	1.44191	0.65863
AC073130.3	0.544242	1.34278	0.371245	0.893828	0.519356	0.310363	2.23739	1.98455	0.250089	1.13125	1.46499	0.831177
AC073136.1	7.73204	8.95791	9.93113	14.9781	13.3747	11.1938	9.68939	8.95691	9.04573	16.426	13.4744	13.8827
AC073136.2	2.55032	3.42167	3.4686	3.29931	2.31847	3.25094	2.92491	2.85579	2.55506	2.64415	3.57509	2.7604
AC073254.1	0.180716	0.27111	0.124349	0.316189	0.169295	0.30609	0.542326	0.0929878	0.354448	0.105754	0.090213	0.164732
AC073257.1	0.0001	0.0001	0.151619	0.0791222	0.0001	0.0001	0.0882792	0.0001	0.235051	0.101114	0.0001	0.0001
AC073261.1	0.186554	0.0656579	0.0314878	0.237167	0.0846975	0.102097	0.0001	0.0001	0.117576	0.0001	0.0001	0.0001
AC073264.3	2.29754	2.91026	2.08199	0.000102059	0.300055	0.000100187	3.28271	2.58668	1.96547	0.830398	0.75183	1.75561
AC073288.2	0.0001	0.0001	0.181923	0.0001	0.0001	0.0001	0.176458	0.185876	0.0001	0.0001	0.0001	0.0001
AC073310.1	0.268514	0.415608	0.363745	0.316189	0.33849	0.30609	0.826131	0.185876	0.117576	0.202127	0.360552	0.0001
AC073332.1	0.0001	0.205674	0.0938341	0.395211	0.169295	0.0001	0.0001	0.0001	0.117576	0.101114	0.0001	0.0824162
AC073333.1	0.180143	0.133094	0.0305674	0.0001	0.170202	0.102923	0.0899174	0.0001	0.0001	0.202127	0.0001	0.0001
AC073335.1	0.268514	0.0656579	0.333441	0.158144	0.169295	0.0001	0.529175	0.278763	0.117576	0.101114	0.360552	0.164732
AC073343.2	0.0001	0.0656579	0.303138	0.158144	0.169295	0.102097	0.176458	0.0001	0.117576	0.303141	0.360552	0.0001
AC073349.2	0.357985	0.131216	0.363745	0.0001	0.0001	0.102097	0.0001	0.278763	0.117576	0.303141	0.0001	0.164732
AC073389.1	0.0001	0.196774	0.0001	0.158144	0.0846975	0.0001	0.0882792	0.0929878	0.0001	0.0001	0.090213	0.247049
AC073476.3	0.0001	0.0001	0.121315	0.0001	0.0846975	0.0001	0.0001	0.0929878	0.587479	0.101114	0.0001	0.247049
AC073508.2	0.325868	0.0761218	0.0185655	0.121567	0.0198345	1.35081	0.00682827	0.000105279	1.03763	0.951785	0.523305	0.00756089
AC073508.3	3.7107	3.07026	3.79898	1.54736	1.51191	2.3747	3.78645	3.42875	4.24523	1.77011	2.44037	3.53443
AC073529.1	0.268514	0.262332	0.121315	0.0001	0.0001	0.0001	0.440996	0.371651	0.0001	0.0001	0.360552	0.329365
AC073548.1	0.489928	0.0908642	0.45186	0.418147	0.232454	0.435074	0.119383	0.381237	0.328086	0.72022	0.739691	0.333619
AC073548.2	0.19078	0.0656579	0.121315	0.158144	0.253893	0.102097	0.0882792	0.0001	0.117576	0.0001	0.0001	0.0001
AC073569.2	0.0001	0.0001	0.0001	0.0001	0.0001	0.118669	0.121786	0.108403	0.0001	0.0001	0.342005	0.562451
AC073585.1	0.000120643	0.63575	0.0107161	0.691922	0.0001	0.509802	0.000110581	0.127634	0.606055	0.685559	0.000103736	0.00140467
AC073593.2	0.270227	0.528908	0.829661	0.318834	0.77171	0.103207	0.531028	1.02187	0.944046	0.313674	0.369162	0.829736
AC073610.1	0.268514	0.0001	0.271098	0.354408	0.253893	0.0001	0.000100001	0.000101187	0.000101919	0.808067	0.360552	0.247046
AC073610.2	0.000100013	0.0001	0.00700988	0.897639	0.000100001	0.000100006	0.240693	0.486642	0.615614	0.000680035	0.000100004	0.000116067
AC073611.1	0.357985	0.264808	0.272113	0.632277	0.472963	0.30609	0.101281	1.02187	0.587479	0.206215	0.635054	1.07021
AC073648.2	0.179043	0.163995	0.101489	0.0001	0.0846975	0.102097	0.0001	0.0001	0.117576	0.202127	0.0001	0.0001
AC073857.1	1.16209	1.18014	0.873868	0.948059	0.846075	0.30609	1.37726	1.57865	1.55667	0.565885	0.953065	0.801116
AC073861.1	192.381	192.19	219.575	181.895	185.873	192.763	241.629	221.808	221.996	282.826	239.44	221.332
AC073896.1	3.39202	5.54957	2.64852	3.07066	4.56753	2.30015	2.22928	1.38535	3.14911	4.1837	4.03683	3.35847
AC073896.2	2.33106	1.58726	1.57344	0.7997	0.514386	1.64838	1.70746	1.47293	2.1717	0.532736	1.32566	1.23777
AC073896.3	0.357985	0.0656579	0.121315	0.0001	0.0001	0.0001	0.0001	0.0929878	0.235051	0.0001	0.270439	0.164732
AC073912.2	0.0895713	0.131216	0.181923	0.0791222	0.0001	0.102097	0.0001	0.0929878	0.0001	0.0001	0.0001	0.0824162
AC073941.1	0.0895713	0.327889	0.151619	0.0001	0.0001	0.0001	0.0882792	0.0001	0.117576	0.0001	0.0001	0.0001
AC073957.2	12.214	11.569	13.5253	1.10628	1.69185	0.332463	9.99351	8.862	6.5565	1.61613	0.258	0.433596
AC073957.3	0.887328	0.786795	1.49717	0.540901	0.423088	0.479765	1.06341	0.286996	1.80258	1.44377	0.721004	0.835149
AC074032.1	0.447456	0.262332	0.0910113	0.0001	0.0001	0.102097	0.0001	0.0929878	0.117576	0.0001	0.0001	0.0001
AC074043.1	1.72691	1.64128	1.8864	1.80977	2.36368	2.51238	1.33683	2.11413	1.76484	3.165	1.52083	1.7629
AC074091.2	0.00010014	0.172866	0.156186	0.809253	0.000100087	0.271438	0.0001	0.000100021	0.32995	0.000100031	0.259085	0.0001
AC074117.1	2.77371	2.03239	3.14838	1.65957	3.5532	3.162	3.17455	1.67208	4.53912	3.33355	2.52327	4.36286
AC074134.1	0.35936	0.728583	0.429289	0.474233	0.256066	0.824021	0.619949	0.371651	0.708594	0.410582	0.271918	0.413421
AC074135.1	0.357985	0.0656579	0.394049	0.395211	0.00010787	0.0001	0.176458	0.185876	0.470003	0.101114	0.0001	0.164732
AC074138.1	0.0001	0.0001	0.181923	0.0001	0.0001	0.0001	0.0882792	0.185876	0.117576	0.0001	0.090213	0.247049
AC074141.1	0.0001	0.262332	0.454656	0.0001	0.0846975	0.102097	0.176458	0.557427	0.235051	0.101114	0.180326	0.247049
AC074143.1	0.0895713	0.0656579	0.303138	0.0791222	0.0001	0.10328	0.423756	0.0001	0.119463	0.0001	0.0001	0.247014
AC074183.2	0.179043	0.655679	0.818671	0.000149426	0.761478	0.212498	0.796578	0.743202	0.911485	0.306196	0.429592	0.329365
AC074212.1	1.10532	0.592059	1.94448	0.860199	0.709485	0.445474	2.28725	0.693164	1.93028	1.67112	0.0867611	0.504449
AC074386.1	0.0001	0.0595176	0.142424	0.152193	0.0001	0.102097	0.000102033	0.221675	0.00653102	0.711072	0.0001	0.0001
AC078777.1	0.0035377	0.501358	0.000118537	0.00013738	0.000101322	0.321683	0.000111336	0.0105587	0.0001	0.0001	0.000100002	0.0001
AC078785.1	1.07376	1.04903	2.13617	1.81761	2.70722	3.162	1.05825	0.743202	0.587479	2.02037	1.89247	1.97569
AC078795.1	1.36362	1.45246	1.43358	1.44327	1.17168	1.62995	1.06682	1.84402	2.43713	1.30872	2.36936	1.75558
AC078795.2	0.0001	0.0001	0.0599293	0.000849971	0.0001	0.0001	0.153261	0.0114763	0.657816	0.505167	0.0665005	0.13902
AC078802.1	0.179043	0.0656579	0.151619	0.316189	0.0846975	0.0001	0.176458	0.371651	0.0001	0.0001	0.0001	0.0001
AC078814.3	0.268514	0.0001	0.151619	0.0791222	0.0001	0.102097	0.0882792	0.0001	0.235051	0.0001	0.090213	0.0824162
AC078817.1	7.08826	5.85697	8.1786	6.59307	8.44961	6.02558	8.62505	8.52985	11.3078	10.0498	8.08981	7.0444
AC078819.1	23.4763	23.2849	22.3399	36.8348	32.9671	33.8546	19.2757	23.8549	19.663	29.5864	33.5931	40.98
AC078846.1	0.71587	0.983468	0.757694	0.948366	0.507685	0.30609	0.352817	0.650314	0.939906	1.01024	1.98259	0.740946
AC078850.1	11.363	7.08035	2.09106	7.8233	5.92193	1.93804	11.5516	10.4964	3.17194	13.4349	6.57835	3.78665
AC078881.1	0.268514	0.0001	0.121315	0.0001	0.0846975	0.30609	0.440996	0.0929878	0.117576	0.202127	0.180326	0.0001
AC078883.1	0.536928	0.799889	1.48498	0.395211	0.783479	0.714077	0.900801	1.02187	1.29233	1.21226	0.0940987	0.740946
AC078899.1	15.5155	19.1487	19.0092	18.86	23.1575	21.3117	13.3516	16.2246	12.2513	18.199	18.6177	17.562
AC078909.1	0.824463	0.000100046	0.00246302	0.000100324	0.0001	0.000100221	0.0001	0.247514	0.00153457	0.0001	0.134061	0.000108563
AC078927.1	0.000279899	0.51287	0.000209901	0.000101095	0.000129039	0.000129587	0.000101398	0.000136009	0.000120242	0.0258304	0.332961	0.000169622
AC078991.1	0.268514	0.459005	0.394049	0.158144	0.169295	0.0001	1.14643	0.557427	0.117576	0.404154	0.180326	0.247049
AC079089.1	0.0001	0.0656579	0.0001	0.0791222	0.507685	0.510083	0.0001	0.0001	0.0001	0.202127	0.0001	0.493997
AC079089.2	0.179043	0.0656579	0.152128	0.237167	0.253893	0.0001	0.176458	0.187842	0.352527	0.102497	0.090213	0.164732
AC079140.2	0.268514	0.327889	0.96982	0.790322	1.01527	1.02007	0.970071	0.650314	1.17486	0.808209	1.80236	1.39948
AC079140.3	0.0001	0.0001	0.212226	0.0791222	0.0001	0.102097	0.0882792	0.464539	0.0001	0.202127	0.0001	0.247049
AC079140.6	0.0895713	0.196774	0.212226	0.0001	0.0846975	0.102097	0.0001	0.0001	0.352527	0.0001	0.0001	0.0001
AC079142.1	0.179043	0.524563	0.24253	0.474233	0.423088	0.204093	0.970071	0.0001	0.352527	0.404154	0.270439	0.164732
AC079145.1	0.0001	0.131216	0.151619	0.0001	0.0001	0.0001	0.0001	0.0929878	0.235051	0.0001	0.0001	0.0001
AC079148.1	0.0001	0.393447	0.121315	0.0791222	0.0001	0.102097	0.176458	0.0929878	0.235051	0.0001	0.180326	0.0824162
AC079148.3	0.179043	0.131216	0.121315	0.0001	0.0001	0.102097	0.0001	0.185876	0.704954	0.0001	0.0001	0.0001
AC079174.2	0.0001	0.0001	0.121315	0.0001	0.169295	0.0001	0.352817	0.0001	0.0001	0.505168	0.0001	0.247049
AC079228.1	1.79518	2.17631	2.31771	0.958097	2.04141	1.2323	0.89016	1.7832	1.90142	1.62386	1.62213	1.74823
AC079250.1	17.6535	19.3417	21.1928	22.8493	24.2671	23.0559	27.5324	25.5992	19.3106	33.429	29.2768	20.0361
AC079305.2	0.0001	0.132349	0.0613377	0.398212	0.085432	0.0001	0.0001	0.0936596	0.238382	0.205314	0.0001	0.750793
AC079305.4	0.268514	0.196774	0.272834	0.0001	0.0001	0.102097	0.0882792	0.83609	0.117576	0.101114	0.090213	0.0824162
AC079313.2	0.71587	0.459005	0.151619	0.0001	0.0846975	0.102097	0.176458	0.185876	0.0001	0.0001	0.360552	0.0001
AC079322.1	0.0001	0.0001	0.0607075	0.0001	0.0001	0.204093	0.0882792	0.0001	0.235051	0.404154	0.090213	0.0824162
AC079328.1	1.34217	1.31126	1.49379	1.28499	1.43826	0.61208	0.793713	2.22941	1.17486	0.808915	1.17157	1.07021
AC079336.2	0.0001	0.0656579	0.181923	0.158144	0.0846975	0.61208	0.0001	0.0929878	0.0001	0.0001	0.0001	0.164732
AC079414.3	0.357985	0.196774	0.121315	0.0001	0.0846975	0.102097	0.0882792	0.0929878	0.704954	0.101114	0.0001	0.0001
AC079465.1	0.357985	0.196774	0.121315	0.237167	0.0001	0.000100029	0.0882792	0.278763	0.117576	0.101114	0.0001	0.0824162
AC079594.2	1.13327	0.593244	0.563369	0.109656	0.162183	0.583759	1.1641	2.48388	6.65704	1.68797	0.0225732	1.31349
AC079600.1	0.0001	0.0001	0.333441	0.158144	0.169295	0.61208	0.264638	0.278763	0.117576	0.505168	0.090213	0.164732
AC079601.2	2.83249	2.5981	3.78817	0.000100028	1.08571	0.534345	3.52226	4.75324	4.85097	0.89718	0.220701	0.808879
AC079601.3	3.85693	3.28079	3.82149	2.8449	2.62262	4.28396	4.40906	4.83026	3.29461	3.43456	1.7145	2.71653
AC079776.1	3.64429	5.27911	5.67565	4.75087	4.06242	4.13445	4.04755	3.52606	4.76878	4.29762	4.7745	5.69308
AC079776.2	0.198004	0.339389	0.00102177	0.0030116	0.747178	0.000104708	0.0844598	0.0001	0.0001	0.266106	0.201549	0.000814279
AC079780.1	1.52111	2.36018	1.72741	1.10641	0.67688	0.30609	1.85186	0.743202	1.05738	1.11125	0.630891	0.247049
AC079781.5	0.348284	0.715191	1.20789	2.68765	2.98895	2.33597	0.0966381	0.0951788	0.657882	4.46598	2.57709	1.25607
AC079834.2	0.179043	0.0001	0.181923	0.158144	0.23816	0.102097	0.176458	0.556241	0.319596	0.0001	0.180326	0.247049
AC079848.1	0.0001	0.196774	0.212226	0.158144	0.0846975	0.102097	0.0882792	0.185876	0.235051	0.101114	0.0001	0.0824162
AC079880.2	0.0001	0.104961	0.0890832	0.101465	0.0001	0.306494	0.0001	0.127664	0.0001	0.156492	0.322951	0.0001
AC079905.1	0.179043	0.262332	0.181923	0.395211	0.0846975	0.204093	0.556111	0.214424	0.235051	0.368472	0.360552	0.411681
AC079921.1	0.588963	0.854367	0.614445	0.680834	1.16642	0.763909	0.769037	0.117237	0.253036	0.222858	0.676317	0.490436
AC079921.2	0.179043	0.0656579	0.272834	0.237167	0.0846975	0.714077	0.0882792	0.0929878	0.0001	0.303141	0.540778	0.164732
AC079922.1	1.2527	0.947037	1.01329	0.596	1.03308	1.64033	1.14643	1.03883	0.470436	1.09891	1.08146	1.4403
AC079922.2	0.71587	0.393447	1.03043	0.553255	0.33849	0.714077	0.352817	0.371651	0.704954	0.101114	0.360552	0.576313
AC079944.1	0.0001	0.131216	0.153031	0.237167	0.0873715	0.102097	0.0882792	0.464539	0.0001	0.202127	0.090213	0.576313
AC079944.2	5.5407	5.12665	5.71664	6.22797	5.02395	4.79929	5.0267	5.47888	4.61207	5.65686	5.67722	5.75455
AC079949.2	0.447456	0.0001	0.121315	0.0791222	0.0846975	0.102097	0.352817	0.0929878	0.235051	0.101114	0.0001	0.247049
AC080013.1	0.0895713	0.393447	0.545568	0.237167	0.253893	0.180214	0.440996	0.0001	0.117576	0.202127	0.090213	0.0824162
AC080013.4	0.0001	0.000141599	0.00667931	0.212202	0.0001	0.164244	0.000100002	0.0863031	0.0001	0.513518	0.207894	0.0001
AC080038.2	0.268514	0.131216	0.181923	0.0791222	0.0001	0.204093	0.176458	0.0929878	0.0001	0.101114	0.180326	0.164732
AC080038.4	0.359388	0.137379	0.226093	0.0901501	0.35805	0.742225	0.0001	0.0001	0.357976	0.101793	0.393291	0.250196
AC080080.1	0.179043	0.131216	0.181923	0.0001	0.0001	0.102097	0.0001	0.371651	0.352527	0.0001	0.090213	0.164732
AC080100.1	0.0001	0.0001	0.0304038	0.316189	0.169295	0.0001	0.0001	0.278763	0.0001	0.202127	0.090213	0.0001
AC080112.2	1.68631	3.06118	2.43608	0.970741	0.980615	2.0087	1.47657	1.83883	2.10263	0.772002	1.49972	1.77312
AC080112.4	0.089911	0.0001	0.0609892	0.158144	0.255807	0.0001	0.266418	0.0001	0.0001	0.202127	0.180326	0.49671
AC080112.5	0.0001	0.0656579	0.103327	0.0791222	0.0846975	0.0001	0.0001	0.278763	0.0001	0.101114	0.090213	0.0001
AC080125.1	0.536928	0.852352	0.822048	0.474233	0.507685	0.408087	0.888463	0.464539	0.237199	0.505168	0.721004	0.905578
AC083798.2	11.0027	8.34782	8.49236	12.9145	11.4987	10.4405	6.50647	10.6671	8.82224	10.4403	8.60165	11.8092
AC083799.1	5.54732	4.45804	4.21232	5.45263	3.89159	3.36599	4.05634	5.48048	3.05447	3.23253	3.69473	3.37506
AC083806.2	0.0001	0.0001	0.0304038	0.0001	0.0001	0.0001	0.352817	0.278763	0.117576	0.101114	0.0001	0.164732
AC083837.1	0.0001	0.0001	0.0001	3.5561	4.65294	3.0412	0.0001	0.0001	0.117576	2.72723	4.44578	4.84609
AC083843.3	0.71587	0.524563	1.00012	0.632277	0.846075	0.204093	0.352817	0.278763	0.470003	0.505168	0.090213	0.65863
AC083843.4	0.0895713	0.0001	0.0607075	0.158144	0.0846975	0.0001	0.0882792	0.0001	0.0001	0.202127	0.090213	0.0001
AC083855.2	5.72626	4.65471	4.75779	10.0359	8.62904	7.85384	6.43718	6.96669	5.75641	10.8086	9.55208	9.38415
AC083862.1	3.28997	3.26736	2.76096	5.13106	4.62454	5.2387	3.05061	2.66216	3.09366	4.21976	3.42431	4.0323
AC083862.2	0.536928	0.91791	0.212226	1.10641	1.09987	0.30609	0.529175	0.371651	0.0001	1.11125	0.811117	0.247049
AC083873.1	30.8485	24.6998	26.7682	19.7654	20.2809	18.1502	31.1656	33.2979	30.6412	23.9089	20.3548	21.316
AC083899.1	2.63901	3.85836	3.25074	3.73257	3.51371	3.10639	5.59218	3.53242	3.10823	3.89857	3.79596	3.31075
AC083904.1	0.0001	0.524563	0.273231	0.158144	0.253893	0.61208	0.354264	0.0001	0.470003	0.101114	0.270439	0.415579
AC083964.1	0.626399	0.590121	0.454656	0.237167	0.507685	0.714077	0.352817	0.83609	1.17486	0.202127	0.090213	0.247049
AC084018.1	0.179043	0.0748913	0.35995	0.0001	0.0846975	0.0001	0.0882792	0.131903	0.0001	0.0001	0.0001	0.102439
AC084018.2	1.67193	1.20943	2.9054	0.834457	0.32738	0.645334	1.75645	1.25605	1.29278	0.72962	0.218403	1.2403
AC084024.4	0.0895713	0.196774	0.0910113	0.0001	0.0001	0.0001	0.0882792	0.0001	0.0001	0.101114	0.180326	0.164732
AC084033.2	0.0001	0.0001	0.0607075	0.0791222	0.0001	0.0001	0.264638	0.0929878	0.352527	0.202127	0.180326	0.164732
AC084036.1	0.0001	0.0001	0.303138	0.0001	0.0846975	0.0001	0.176458	0.185876	0.470003	0.303141	0.0001	0.247049
AC084125.2	0.22406	0.302766	0.351795	0.658488	0.698543	0.364392	0.20635	0.465006	0.340088	0.477934	0.0001	0.133975
AC084198.4	0.0895713	0.524563	0.394049	0.237167	0.0846975	0.510083	0.352817	0.185876	0.235051	0.404154	0.630891	0.412929
AC084212.1	0.0895713	0.0001	0.212226	0.0791222	0.0001	0.0001	0.0001	0.0929878	0.0001	0.101114	0.0001	0.0001
AC084337.1	0.0001	0.262332	0.454656	0.395211	0.0846975	0.0001	0.264638	0.185876	0.235051	0.202127	0.270439	0.411681
AC084740.1	0.71587	0.524563	1.54559	0.0001	0.169295	0.30609	0.440996	0.371651	0.704954	0.404154	0.090213	0.0824162
AC084757.1	0.536928	1.2457	0.700225	1.02739	0.253893	1.12206	0.529175	1.02187	0.470003	0.606182	0.280403	0.931629
AC084757.3	0.357985	0.196774	0.424353	0.158144	0.169295	0.408087	0.0882792	0.371651	0.352527	0.101114	0.270439	1.39948
AC084824.2	65.6546	64.6394	66.7268	61.5963	52.6197	53.2986	93.153	93.5284	85.6592	99.9284	90.1726	105.351
AC084824.4	0.0001	0.0656579	0.0304038	0.0001	0.0001	0.102097	0.0882792	0.0929878	0.352527	0.303141	0.090213	0.0001
AC084824.5	0.223824	0.262332	0.25081	0.331548	0.269247	0.30609	0.750469	0.138881	0.0001	0.351693	0.540778	0.164732
[truncated: 19,392 more rows]

## Sheet: ChIPseq  SREBP2
PeakID (cmd=annotatePeaks.pl comb-tnfa-SREPB2-ChIP-peaks.txt hg38 -d 17-ChIP-CTL-NT-1-SREBP2-D_S33 18-ChIP-TNFa-1-SREBP2-D_S34 19-ChIP-CTL-NT-2-SREBP2-D_S35 20-ChIP-TNFa-2-SREBP2-D_S36 21-ChIP-CTL-NT-3-SREBP2-D_S37 22-ChIP-TNFa-3-SREBP2-D_S38 23-ChIP-CTL-NT-IgG-SREBP2-D_S45 24-ChIP-TNFa-IgG-SREBP2-D_S46 -size 100)	Chr	Start	End	Strand	Peak Score	Focus Ratio/Region Size	Nearest PromoterID	Entrez ID	Nearest Unigene	Nearest Refseq	Nearest Ensembl	Annotation	Detailed Annotation	Distance to TSS	Gene Name	17-ChIP-CTL-NT-1-SREBP2-D_S33 Tag Count in 100 bp (25561598.0 Total, normalization factor = 0.39, effective total = 10000000)	18-ChIP-TNFa-1-SREBP2-D_S34 Tag Count in 100 bp (30576612.0 Total, normalization factor = 0.33, effective total = 10000000)	19-ChIP-CTL-NT-2-SREBP2-D_S35 Tag Count in 100 bp (10785935.0 Total, normalization factor = 0.93, effective total = 10000000)	20-ChIP-TNFa-2-SREBP2-D_S36 Tag Count in 100 bp (29913810.0 Total, normalization factor = 0.33, effective total = 10000000)	21-ChIP-CTL-NT-3-SREBP2-D_S37 Tag Count in 100 bp (10398767.0 Total, normalization factor = 0.96, effective total = 10000000)	22-ChIP-TNFa-3-SREBP2-D_S38 Tag Count in 100 bp (29144592.0 Total, normalization factor = 0.34, effective total = 10000000)	23-ChIP-CTL-NT-IgG-SREBP2-D_S45 Tag Count in 100 bp (32056514.0 Total, normalization factor = 0.31, effective total = 10000000)	24-ChIP-TNFa-IgG-SREBP2-D_S46 Tag Count in 100 bp (31758110.0 Total, normalization factor = 0.31, effective total = 10000000)	Gene Alias	Gene Description	Gene Type
[truncated: 738 more rows]
